# Supplementary material for: Fregene: Simulation of realistic sequence-level data in populations and ascertained samples
Source: BMC Bioinformatics. 2008 Sep 8;9:364. doi: 10.1186/1471-2105-9-364 (PMC2542380; doi:10.1186/1471-2105-9-364)
Supplement: Additional file 1 — FREGENE and SAMPLE codes. this file contains FREGENE and SAMPLE source codes, together with the extensive documentation, and example files to run FREGENE. [file 1471-2105-9-364-S1.tgz]

Archive with 40 entries (34 files):
- Fregene/Common
- Fregene/Common/StringSplitter.cc
- Fregene/Common/xml_file_write.h
- Fregene/Common/xml_file_read.h
- Fregene/Common/StringConvertor.cc
- Fregene/Common/StringSplitter.h
- Fregene/Common/maexcepcls.cc
- Fregene/Common/rand.cc
- Fregene/Common/maerrno.h
- Fregene/Common/maexcepcls.h
- Fregene/Common/rand.h
- Fregene/Common/makefile
- Fregene/Common/xml_file_write.cc
- Fregene/Common/StringConvertor.h
- Fregene/Common/xml_file_read.cc
- Fregene/COPYING
- Fregene/documentation.pdf
- Fregene/documentation.ps
- Fregene/Example
- Fregene/Example/data
- Fregene/Example/data/recomb_example.xml
- Fregene/Example/data/in_example.xml
- Fregene/Example/data/par_example.xml
- Fregene/Example/data_sample
- Fregene/Example/fregene_example.sh
- Fregene/Example/sample_example.sh
- Fregene/Fregene_source
- Fregene/Fregene_source/recombinations.h
- Fregene/Fregene_source/fregene.cc
- Fregene/Fregene_source/nrutil.cc
- Fregene/Fregene_source/recombinations.cc
- Fregene/Fregene_source/biology.cc
- Fregene/Fregene_source/nrutil.h
- Fregene/Fregene_source/biology.h
- Fregene/Fregene_source/makefile
- Fregene/Sample
- Fregene/Sample/sample.cc
- Fregene/Sample/model.cc
- Fregene/Sample/sample.h
- Fregene/Sample/makefile
