# Supplementary material for: Fregene: Simulation of realistic sequence-level data in populations and ascertained samples
Source: BMC Bioinformatics. 2008 Sep 8;9:364. doi: 10.1186/1471-2105-9-364 (PMC2542380; doi:10.1186/1471-2105-9-364)
Supplement: Additional file 1 — FREGENE and SAMPLE codes. this file contains FREGENE and SAMPLE source codes, together with the extensive documentation, and example files to run FREGENE. [file 1471-2105-9-364-S1.tgz › Fregene/Common/StringSplitter.cc]

/*
 *  This file is part of FREGENE program.
 *  Copyright (c) Clive J Hoggart   <c.hoggart@imperial.ac.uk>
 *                Taane G Clark     <tgc@well.ox.ac.uk>
 *                Marc Chadeau      <m.chadeau@imperial.ac.uk>
 *
 *  FREGENE is free software; you can redistribute it and/or modify it
 *  under the terms of the GNU General Public License, version 2, as
 *  published by the Free Software Foundation.
 *
 *  FREGENE is distributed in the hope that it will be useful, but
 *  WITHOUT ANY WARRANTY; without even the implied warranty of
 *  MERCHANTABILITY or FITNESS FOR A PARTICULAR PURPOSE.  See the GNU
 *  General Public License for more details.
 *
 *  You should have received a copy of the GNU General Public License
 *  along with this program; if not, write to the Free Software
 *  Foundation, Inc., 59 Temple Place, Suite 330, Boston, MA  02111-1307  USA
 *
 */ 

#include "StringSplitter.h"

struct StringSplitter::StringSplitterState
{
    virtual StringSplitterState *onWhite(StringSplitter *_this, char c) = 0;
    virtual StringSplitterState *onGraph(StringSplitter *_this, char c) = 0;
    virtual StringSplitterState *onQuote(StringSplitter *_this) = 0;
    virtual StringSplitterState *onEndLn(StringSplitter *_this) = 0;
};

struct StringSplitter::StateWhite : public StringSplitter::StringSplitterState
{
    virtual StringSplitterState *onWhite(StringSplitter *_this, char c);
    virtual StringSplitterState *onGraph(StringSplitter *_this, char c);
    virtual StringSplitterState *onQuote(StringSplitter *_this);
    virtual StringSplitterState *onEndLn(StringSplitter *_this);
};

struct StringSplitter::StateInWord : public StringSplitter::StringSplitterState
{
    virtual StringSplitterState *onWhite(StringSplitter *_this, char c);
    virtual StringSplitterState *onGraph(StringSplitter *_this, char c);
    virtual StringSplitterState *onQuote(StringSplitter *_this);
    virtual StringSplitterState *onEndLn(StringSplitter *_this);
};

struct StringSplitter::StateInString : public StringSplitter::StringSplitterState
{
    virtual StringSplitterState *onWhite(StringSplitter *_this, char c);
    virtual StringSplitterState *onGraph(StringSplitter *_this, char c);
    virtual StringSplitterState *onQuote(StringSplitter *_this);
    virtual StringSplitterState *onEndLn(StringSplitter *_this);
};


StringSplitter::StateWhite StringSplitter::STATE_WHITE;
StringSplitter::StateInWord StringSplitter::STATE_IN_WORD;
StringSplitter::StateInString StringSplitter::STATE_IN_STRING;

//
//  StateWhite methods.
//
StringSplitter::StringSplitterState *
StringSplitter::StateWhite::onWhite(StringSplitter *, char)
{
    return &STATE_WHITE;
}

StringSplitter::StringSplitterState *
StringSplitter::StateWhite::onQuote(StringSplitter *_this)
{
    _this->addChar('"');
    return &STATE_IN_STRING;
}

StringSplitter::StringSplitterState *
StringSplitter::StateWhite::onGraph(StringSplitter *_this, char c)
{
    _this->addChar(c);
    return &STATE_IN_WORD;
}

StringSplitter::StringSplitterState *
StringSplitter::StateWhite::onEndLn(StringSplitter *)
{
    return 0;
}


//
//  StateInWord methods.
//
StringSplitter::StringSplitterState *
StringSplitter::StateInWord::onWhite(StringSplitter *_this, char)
{
    _this->wordComplete();
    return &STATE_WHITE;
}

StringSplitter::StringSplitterState *
StringSplitter::StateInWord::onQuote(StringSplitter *_this)
{
    _this->addChar('"');
    return &STATE_IN_WORD;
}

StringSplitter::StringSplitterState *
StringSplitter::StateInWord::onGraph(StringSplitter *_this, char c)
{
    _this->addChar(c);
    return &STATE_IN_WORD;
}

StringSplitter::StringSplitterState *
StringSplitter::StateInWord::onEndLn(StringSplitter *_this)
{
    _this->wordComplete();
    return 0;
}

//
//  StateInString methods.
//
StringSplitter::StringSplitterState *
StringSplitter::StateInString::onWhite(StringSplitter *_this, char c)
{
    _this->addChar(c);
    return &STATE_IN_STRING;
}

StringSplitter::StringSplitterState *
StringSplitter::StateInString::onQuote(StringSplitter *_this)
{
    _this->addChar('"');
    _this->wordComplete();
    return &STATE_WHITE;
}

StringSplitter::StringSplitterState *
StringSplitter::StateInString::onGraph(StringSplitter *_this, char c)
{
    _this->addChar(c);
    return &STATE_IN_STRING;    
}

StringSplitter::StringSplitterState *
StringSplitter::StateInString::onEndLn(StringSplitter *)
{
    throw std::runtime_error("Unexpected end of line looking up for closing quote.");
}

StringSplitter::StringSplitter()
{
}

StringSplitter::~StringSplitter()
{
}

const Vector_s& StringSplitter::split(const char *p)
{
    result_.clear();
    current_.clear();

    for (StringSplitterState *state = &STATE_WHITE; state; ++p)
    {
        if (isspace(*p) || *p == ',' || *p == ' ') {
            state = state->onWhite(this, *p);
        } else if (*p == '"') {
            state = state->onQuote(this);
        } else if (*p == 0) {
            state = state->onEndLn(this);
        } else {
            state = state->onGraph(this, *p);        
        }
    }

    return result_;
}

const Vector_s& StringSplitter::split(const std::string& str)
{
    return split(str.c_str());
}

void StringSplitter::addChar(char c)
{
    current_ += c;
}

void StringSplitter::wordComplete()
{
    result_.push_back(current_);
    current_.clear();
}
