# Supplementary material for: Fregene: Simulation of realistic sequence-level data in populations and ascertained samples
Source: BMC Bioinformatics. 2008 Sep 8;9:364. doi: 10.1186/1471-2105-9-364 (PMC2542380; doi:10.1186/1471-2105-9-364)
Supplement: Additional file 1 — FREGENE and SAMPLE codes. this file contains FREGENE and SAMPLE source codes, together with the extensive documentation, and example files to run FREGENE. [file 1471-2105-9-364-S1.tgz › Fregene/Common/StringConvertor.cc]

/*
 *  This file is part of FREGENE program.
 *  Copyright (c) Clive J Hoggart   <c.hoggart@imperial.ac.uk>
 *                Taane G Clark     <tgc@well.ox.ac.uk>
 *                Marc Chadeau      <m.chadeau@imperial.ac.uk>
 *
 *  FREGENE is free software; you can redistribute it and/or modify it
 *  under the terms of the GNU General Public License, version 2, as
 *  published by the Free Software Foundation.
 *
 *  FREGENE is distributed in the hope that it will be useful, but
 *  WITHOUT ANY WARRANTY; without even the implied warranty of
 *  MERCHANTABILITY or FITNESS FOR A PARTICULAR PURPOSE.  See the GNU
 *  General Public License for more details.
 *
 *  You should have received a copy of the GNU General Public License
 *  along with this program; if not, write to the Free Software
 *  Foundation, Inc., 59 Temple Place, Suite 330, Boston, MA  02111-1307  USA
 *
 */ 


#include "StringConvertor.h"


using namespace std;

string StringConvertor::dequote(const string& str)
{
  if (str.size() >= 2 && (str[0] == '"' || str[0]== '\'') && (str[str.size() - 1] == '"' || (str[str.size() - 1] == '\''))) {
        return str.substr(1, str.size() - 2);
      }

    return str;
}

int StringConvertor::toInt(const string& str)
{
    return atoi(dequote(str).c_str());
}

double StringConvertor::toFloat(const string& str)
{
    return atof(dequote(str).c_str());
}


void StringConvertor::toIntPair(unsigned int *a,const string& str)
{

    const std::string tmp = dequote(str);

    a[0]=a[1]=0;
  
    int i = tmp.find_first_of(",/"); 
    if( tmp.find_first_of(",/") < tmp.length()){
      a[0] = atoi(tmp.substr(0,i).c_str());
      a[1] = atoi(tmp.substr(i+1,tmp.length()-i).c_str());
    }
    else{
      a[0] = a[1] = 0;
    }
                    
}

void StringConvertor::toIntPair(unsigned short *a,const string& str)
{

    const std::string tmp = dequote(str);

    a[0]=a[1]=0;
  
    int i = tmp.find_first_of(",/"); 
    if( tmp.find_first_of(",/") < tmp.length()){
      a[0] = atoi(tmp.substr(0,i).c_str());
      a[1] = atoi(tmp.substr(i+1,tmp.length()-i).c_str());
    }
    else{
      a[0] = a[1] = 0;
    }
                    
}
bool StringConvertor::isMissingValue(const string& str)
{
    static string MISSING[] = {"#", ".", "NA"};
    return MISSING + 3 != find(MISSING, MISSING + 3, str);
}
