# Supplementary material for: Fregene: Simulation of realistic sequence-level data in populations and ascertained samples
Source: BMC Bioinformatics. 2008 Sep 8;9:364. doi: 10.1186/1471-2105-9-364 (PMC2542380; doi:10.1186/1471-2105-9-364)
Supplement: Additional file 1 — FREGENE and SAMPLE codes. this file contains FREGENE and SAMPLE source codes, together with the extensive documentation, and example files to run FREGENE. [file 1471-2105-9-364-S1.tgz › Fregene/Common/StringSplitter.h]

/*
 *  This file is part of FREGENE program.
 *  Copyright (c) Clive J Hoggart   <c.hoggart@imperial.ac.uk>
 *                Taane G Clark     <tgc@well.ox.ac.uk>
 *                Marc Chadeau      <m.chadeau@imperial.ac.uk>
 *
 *  FREGENE is free software; you can redistribute it and/or modify it
 *  under the terms of the GNU General Public License, version 2, as
 *  published by the Free Software Foundation.
 *
 *  FREGENE is distributed in the hope that it will be useful, but
 *  WITHOUT ANY WARRANTY; without even the implied warranty of
 *  MERCHANTABILITY or FITNESS FOR A PARTICULAR PURPOSE.  See the GNU
 *  General Public License for more details.
 *
 *  You should have received a copy of the GNU General Public License
 *  along with this program; if not, write to the Free Software
 *  Foundation, Inc., 59 Temple Place, Suite 330, Boston, MA  02111-1307  USA
 *
 */ 

// *-*-C++-*-*
#ifndef STRING_SPLITTER_H
#define STRING_SPLITTER_H 1

#include <cctype>
#include <vector>
#include <string>
#include <stdexcept>
#include <iostream>
#include <utility>
#include <algorithm>
#include <numeric>

typedef std::vector<std::string> Vector_s; //std vector of strings 
typedef std::vector<Vector_s>    Matrix_s; // std vector of std vectors


/**
 *  @class StringSplitter.
 *  Purpose: used to split string to separate words. Words can be 
 *      enclosed or not enclosed in quotes. Words enclosed in quotes can contain
 *      space symbols.
 *  Important:
 *      Enclosing quotes are removed from resulting strings.
 *  Implementaion: 
 *      Class uses "State" pattern (GoF).
 */
class StringSplitter
{
public:
    /// = Ctr/dtr.

    StringSplitter();
    ~StringSplitter();


    /// = Splitting (see comments for class above).

    const Vector_s& split(const char *str);
    const Vector_s& split(const std::string& str);

private:
    struct StringSplitterState;
    struct StateWhite;
    struct StateInWord;
    struct StateInString;

    friend struct StateWhite;
    friend struct StateInWord;
    friend struct StateInString;

    static StateWhite    STATE_WHITE;
    static StateInWord   STATE_IN_WORD;
    static StateInString STATE_IN_STRING;

    void addChar(char c);
    void wordComplete();

    std::string current_;
    Vector_s result_;

private:
    // To avoid undesired copying.
    StringSplitter(const StringSplitter&);
    void operator=(const StringSplitter&);
};

#endif /* STRING_SPLITTER_H */
