# Supplementary material for: Fregene: Simulation of realistic sequence-level data in populations and ascertained samples
Source: BMC Bioinformatics. 2008 Sep 8;9:364. doi: 10.1186/1471-2105-9-364 (PMC2542380; doi:10.1186/1471-2105-9-364)
Supplement: Additional file 1 — FREGENE and SAMPLE codes. this file contains FREGENE and SAMPLE source codes, together with the extensive documentation, and example files to run FREGENE. [file 1471-2105-9-364-S1.tgz › Fregene/Common/rand.cc]

/*
 *  This file is part of FREGENE program.
 *  Copyright (c) Clive J Hoggart   <c.hoggart@imperial.ac.uk>
 *                Taane G Clark     <tgc@well.ox.ac.uk>
 *                Marc Chadeau      <m.chadeau@imperial.ac.uk>
 *
 *  FREGENE is free software; you can redistribute it and/or modify it
 *  under the terms of the GNU General Public License, version 2, as
 *  published by the Free Software Foundation.
 *
 *  FREGENE is distributed in the hope that it will be useful, but
 *  WITHOUT ANY WARRANTY; without even the implied warranty of
 *  MERCHANTABILITY or FITNESS FOR A PARTICULAR PURPOSE.  See the GNU
 *  General Public License for more details.
 *
 *  You should have received a copy of the GNU General Public License
 *  along with this program; if not, write to the Free Software
 *  Foundation, Inc., 59 Temple Place, Suite 330, Boston, MA  02111-1307  USA
 *
 */ 


#include "rand.h"

extern "C" {
#include <gsl/gsl_vector.h>
#include <gsl/gsl_matrix.h>
#include <gsl/gsl_rng.h>
#include <gsl/gsl_randist.h>
#include <gsl/gsl_sf_gamma.h>
#include <gsl/gsl_linalg.h>
}

using namespace std;

static gsl_rng *RandomNumberGenerator = gsl_rng_alloc( gsl_rng_taus );

double myrand()
{
   return( gsl_rng_uniform( RandomNumberGenerator ) );
}

double myrandRange( double Min, double Max )
{
   double Range = Max - Min;

   return( Min + Range * gsl_rng_uniform( RandomNumberGenerator ) );
}

void smyrand( long seed )
{
   gsl_rng_set(RandomNumberGenerator, static_cast< uint32_t >( seed ) );
}

double gengam( double bb, double aa )
{
   return( gsl_ran_gamma( RandomNumberGenerator, aa, 1.0 / bb ) );
}

double genbet( double aa, double bb )
{
   return( gsl_ran_beta( RandomNumberGenerator, aa, bb ) );
}

double gennor( double av, double sd )
{
   return( av + gsl_ran_gaussian( RandomNumberGenerator, sd ) );
}

double gennorLtail( double av, double sd, double a )
{
   return( av - gsl_ran_gaussian_tail( RandomNumberGenerator, -(a-av), sd ) );
}

double gennorRtail( double av, double sd, double a )
{
   return( av + gsl_ran_gaussian_tail( RandomNumberGenerator, a-av, sd ) );
}

int genbinomial( int n, double p )
{
   return( gsl_ran_binomial( RandomNumberGenerator, p, n ) );
}

void genMultinomial(size_t K, unsigned int N, double *pbty, unsigned int *n )
{
   gsl_ran_multinomial(RandomNumberGenerator, K, N, pbty, n );
}


// uint32_t genDiscrete(unsignedouble maximum, vector <double>)
// {
//   int k=0;
//   double rand=0.0;
//   uint32_t result=0;

//   k=0;
//   rand=myrand()*maximum;
//   while(rand>pbty_cum[k]){
//     k++;
//   }
//   if(k<size){
//     result=k;
//   }
//   else{
//     printf("Pb with pbty vector\n");
//   }
//   return(result);
// }


unsigned int genpoi( double mu )
{
   return( gsl_ran_poisson( RandomNumberGenerator, mu ) );
}

long ignpoi( double mu )
{
   return( gsl_ran_poisson( RandomNumberGenerator, mu ) );
}

uint32_t SampleFromRange(uint32_t MIN, uint32_t MAX)
{	
   return (uint32_t)( myrand()*(MAX-MIN) + MIN );
}

void ddigam(  double *X, double *ddgam  )
{
//  FOLLOWS CLOSELY ALG AS 103 APPL.STATS.(1976) VOL 25
//  CALCS DIGAMMA(X)=D(LOG(GAMMA(X)))/DX
//
//  SET CONSTANTS.SN=NTH STIRLING COEFFICIENT,D1=DIGAMMA(1.)
//
   double S, C, S3, S4, S5, D1, Y, R;

   S = 1.0e-5;
   C = 8.5e0;
   S3 = 8.333333333e-2; 
   S4 = 8.333333333e-3;
   S5 = 3.968253968e-3;
   D1 = -0.5772156649;

//      DATA S,C,S3,S4,S5,D1/1.0D-5,8.5D0,8.333333333D-2,
//    1  8.333333333D-3,3.968253968D-3,-0.5772156649D0/


//  CHECK ARGUMENT IS POSITIVE

   *ddgam=0.0;
   Y=*X;
   if(Y < 0.0){
      std::cout << " ARG OF DIGAMMA FN = " << Y << ". ARG MUST BE POSITIVE " << std::endl;
   }
   assert(Y>=0.0);

//  USE APPROXIMATION IF ARGUMENT .LE.S

   if(Y > S){

//  REDUCE TO DIGAMMA(X+N),(X+N).GE.C

      while( Y < C ){
         *ddgam=*ddgam-(1.0/Y);
         Y=Y+1.0;}
   
//  USE STIRLING IF ARGUMENT .GE.C

      R=1.0/Y;
      *ddgam=*ddgam+log(Y)-0.5*R;
      R=R*R;
      *ddgam=*ddgam-R*(S3-R*(S4-R*S5));}
   else
      *ddgam=D1-1.0/Y;
}

void trigam( double *x, double *trgam )
{
/*
 * closely follows alg. as 121 appl.stats. (1978) 
 * vol 27, 97-99. (b.e. schneider)
 *
 * calculates trigamma(x)=d**2(log(gamma(x)))/dx**2
 */
   double a=1.0e-4,b=5.0,one=1.0,half=0.5,y,z,trigam1=0.0;
   double b2=0.1666666667,b4=-0.03333333333;
   double b6=0.02380952381,b8=-0.0333333333;
/*
 *  b2,b4,b6,b8 are bernoulli numbers
 *
 *  check that argument is positive
 *
 */ 
   z=*x;
/*
 *  use small value approximation if x.le.a
 */
   if(z<=a){ 
      trigam1=1.0/(z*z);
      *trgam=trigam1;}
   else{
/*
 *  increase argument to (x+i).ge.b
 */
      while(z<b){
         trigam1=trigam1+1.0/(z*z);
         z=z+1.0;
      }
/*
 *  apply asymptotic formula if argument.ge.b
 */
      y=1.0/(z*z);
      trigam1=trigam1+half*y+(one+y*(b2+y*(b4+y*(b6+y*b8))))/z;
      *trgam=trigam1;
   }
}


uint32_t SampleFromDiscrete_new( vector<double> &cdf )
{
  unsigned int k = 0;
  double u = myrand();
  //cout << "u = " << u << endl;
  while( u > cdf[k] && k < cdf.size()){
    //cout << "k= " << k << "test " << cdf[k] << endl;
    k++;
  }
  return k;
}

uint32_t SampleFromDiscrete_new_float(float *cdf)
{
  unsigned int k = 0;
  double u = 0.0;

  u=(float)(myrand());

  while(u>=(float)(0.999999)){
    //cout << "\tresample u " << u << endl;
    u=(float)(myrand());
  }

  while( u > cdf[k]){
    //cout << "\t k=" << k << " -- u= " << u << " -- cdf[k]= " << cdf[k] << endl;
    k++;
  }
  //cout << endl;
  return k;
}
