# Supplementary material for: Fregene: Simulation of realistic sequence-level data in populations and ascertained samples
Source: BMC Bioinformatics. 2008 Sep 8;9:364. doi: 10.1186/1471-2105-9-364 (PMC2542380; doi:10.1186/1471-2105-9-364)
Supplement: Additional file 1 — FREGENE and SAMPLE codes. this file contains FREGENE and SAMPLE source codes, together with the extensive documentation, and example files to run FREGENE. [file 1471-2105-9-364-S1.tgz › Fregene/Common/rand.h]

/*
 *  This file is part of FREGENE program.
 *  Copyright (c) Clive J Hoggart   <c.hoggart@imperial.ac.uk>
 *                Taane G Clark     <tgc@well.ox.ac.uk>
 *                Marc Chadeau      <m.chadeau@imperial.ac.uk>
 *
 *  FREGENE is free software; you can redistribute it and/or modify it
 *  under the terms of the GNU General Public License, version 2, as
 *  published by the Free Software Foundation.
 *
 *  FREGENE is distributed in the hope that it will be useful, but
 *  WITHOUT ANY WARRANTY; without even the implied warranty of
 *  MERCHANTABILITY or FITNESS FOR A PARTICULAR PURPOSE.  See the GNU
 *  General Public License for more details.
 *
 *  You should have received a copy of the GNU General Public License
 *  along with this program; if not, write to the Free Software
 *  Foundation, Inc., 59 Temple Place, Suite 330, Boston, MA  02111-1307  USA
 *
 */ 

#include <cassert>
#include <cmath>
#include <iostream>
#include <vector>
using namespace std;

double myrand();
///
double myrandRange( double Min, double Max );
///
void smyrand( long seed );
///
double gengam(double aa,double bb);
///
double genbet(double aa,double bb);
///
double gennor(double av,double sd);
//
double gennorLtail( double av, double sd, double a );
//
double gennorRtail( double av, double sd, double a );
///
int genbinomial( int n, double p );
//
unsigned int genpoi( double );
//
///Poisson generator
long ignpoi(double mu);
///
uint32_t SampleFromDiscrete_new( std::vector<double> &cdf );
///
uint32_t SampleFromRange( uint32_t, uint32_t );
//
void ddigam( double *, double * );
///
void trigam( double *, double * );
void genMultinomial(size_t K, unsigned int N, double *pbty, unsigned int *n );
//uint32_t genDiscrete(uint32_t size, double maximum, double *pbty_cum);
uint32_t SampleFromDiscrete_new_float(float *cdf);

void genMultinomial(size_t K, unsigned int N, double *pbty, unsigned int *n );
