# Supplementary material for: Fregene: Simulation of realistic sequence-level data in populations and ascertained samples
Source: BMC Bioinformatics. 2008 Sep 8;9:364. doi: 10.1186/1471-2105-9-364 (PMC2542380; doi:10.1186/1471-2105-9-364)
Supplement: Additional file 1 — FREGENE and SAMPLE codes. this file contains FREGENE and SAMPLE source codes, together with the extensive documentation, and example files to run FREGENE. [file 1471-2105-9-364-S1.tgz › Fregene/Common/makefile]

CC 			= gcc
CXX 			= g++

CPPFLAGS		= -W -Wall -O3


all:			xml_file_read.o xml_file_write.o rand.o .depend

dep .depend:
	$(CXX) $(CPPFLAGS) -MM *.cc >>.depend

clean:
	rm -f *.o
