# Supplementary material for: Fregene: Simulation of realistic sequence-level data in populations and ascertained samples
Source: BMC Bioinformatics. 2008 Sep 8;9:364. doi: 10.1186/1471-2105-9-364 (PMC2542380; doi:10.1186/1471-2105-9-364)
Supplement: Additional file 1 — FREGENE and SAMPLE codes. this file contains FREGENE and SAMPLE source codes, together with the extensive documentation, and example files to run FREGENE. [file 1471-2105-9-364-S1.tgz › Fregene/Common/StringConvertor.h]

/*
 *  This file is part of FREGENE program.
 *  Copyright (c) Clive J Hoggart   <c.hoggart@imperial.ac.uk>
 *                Taane G Clark     <tgc@well.ox.ac.uk>
 *                Marc Chadeau      <m.chadeau@imperial.ac.uk>
 *
 *  FREGENE is free software; you can redistribute it and/or modify it
 *  under the terms of the GNU General Public License, version 2, as
 *  published by the Free Software Foundation.
 *
 *  FREGENE is distributed in the hope that it will be useful, but
 *  WITHOUT ANY WARRANTY; without even the implied warranty of
 *  MERCHANTABILITY or FITNESS FOR A PARTICULAR PURPOSE.  See the GNU
 *  General Public License for more details.
 *
 *  You should have received a copy of the GNU General Public License
 *  along with this program; if not, write to the Free Software
 *  Foundation, Inc., 59 Temple Place, Suite 330, Boston, MA  02111-1307  USA
 *
 */ 

// *-*-C++-*-*
#ifndef STRING_CONVERTOR_H
#define STRING_CONVERTOR_H 1
#include <vector>
#include <string>
#include <stdexcept>
#include <iostream>
#include <utility>
#include <algorithm>
#include <numeric>

typedef std::vector<std::string> Vector_s; //std vector of strings 
typedef std::vector<Vector_s>    Matrix_s; // std vector of std vectors

/**
 *  Utility class used to convert string to other types.
 *  String can be enclosed to doouble quotes.
 */
class StringConvertor
{
public:
  static int toInt(const std::string& str);

  static double toFloat(const std::string& str);
  
  //static std::pair<int, int> toIntPair(const std::string& str);
  static void toIntPair(unsigned int *,const std::string& str);
  static void toIntPair(unsigned short *,const std::string& str);
  
  static bool isMissingValue(const std::string& str);
  static std::string dequote(const std::string& str);

};

#endif /* !STRING_CONVERTOR_H */
