# Supplementary material for: Fregene: Simulation of realistic sequence-level data in populations and ascertained samples
Source: BMC Bioinformatics. 2008 Sep 8;9:364. doi: 10.1186/1471-2105-9-364 (PMC2542380; doi:10.1186/1471-2105-9-364)
Supplement: Additional file 1 — FREGENE and SAMPLE codes. this file contains FREGENE and SAMPLE source codes, together with the extensive documentation, and example files to run FREGENE. [file 1471-2105-9-364-S1.tgz › Fregene/Example/data/recomb_example.xml]

<?xml version='1.0' ?>
<!-- Recombination File --><HEAD>
<RECOM_RATE>1.1e-08</RECOM_RATE>
<PROP_RECOM_HS>0.8</PROP_RECOM_HS>
<GC_RATE>4.5e-09</GC_RATE>
<HS_LENGTH>2000</HS_LENGTH>
<HS_SPACING>8500.0</HS_SPACING>
<GC_LENGTH>500</GC_LENGTH>
<N_REGIONS>6</N_REGIONS>
<SUBS_PER_REGION>10</SUBS_PER_REGION>
<REGION_GAMMA_SCALE>3.0</REGION_GAMMA_SCALE>
<REGION_GAMMA_SHAPE>4.0</REGION_GAMMA_SHAPE>
<SUB_REGION_GAMMA_SHAPE>0.3</SUB_REGION_GAMMA_SHAPE>
<INTENSITY_GAMMA_SHAPE>0.3</INTENSITY_GAMMA_SHAPE>
<HS_SPACING_GAMMA_SHAPE>0.35</HS_SPACING_GAMMA_SHAPE>
<HS_COMB>0</HS_COMB>
</HEAD>


 
