# Supplementary material for: Fregene: Simulation of realistic sequence-level data in populations and ascertained samples
Source: BMC Bioinformatics. 2008 Sep 8;9:364. doi: 10.1186/1471-2105-9-364 (PMC2542380; doi:10.1186/1471-2105-9-364)
Supplement: Additional file 1 — FREGENE and SAMPLE codes. this file contains FREGENE and SAMPLE source codes, together with the extensive documentation, and example files to run FREGENE. [file 1471-2105-9-364-S1.tgz › Fregene/Example/data/in_example.xml]

<?xml version='1.0' ?>
<!-- This a Forward Data Simulation --><HEAD><DATE>Fri Jan 31 14:30:34 2003
</DATE>
<SIMULATION_FEATURES>
<SEGMENTS>2000</SEGMENTS>
<MAX_MUT_CHROMO>0</MAX_MUT_CHROMO>
<CHROMO_LENGTH>3.0</CHROMO_LENGTH>
<MAX_MATRIX_SIZE>3.0e+7</MAX_MATRIX_SIZE>
</SIMULATION_FEATURES>
</HEAD>
<DATA>0
</DATA>
