# Supplementary material for: Fregene: Simulation of realistic sequence-level data in populations and ascertained samples
Source: BMC Bioinformatics. 2008 Sep 8;9:364. doi: 10.1186/1471-2105-9-364 (PMC2542380; doi:10.1186/1471-2105-9-364)
Supplement: Additional file 1 — FREGENE and SAMPLE codes. this file contains FREGENE and SAMPLE source codes, together with the extensive documentation, and example files to run FREGENE. [file 1471-2105-9-364-S1.tgz › Fregene/Example/data/par_example.xml]

<?xml version='1.0' ?>
<!-- Parameter File --><HEAD>
<NO_GENER>20000</NO_GENER>
<MUTAT_RATE>2.3e-08</MUTAT_RATE>
<PROP_SEL>5.0e-04</PROP_SEL>
<SEL_COEF_POS>0.005</SEL_COEF_POS>
<SEL_COEF_SD_POS>0.05</SEL_COEF_SD_POS>
<SEL_COEF_NEG>-0.01</SEL_COEF_NEG>
<SEL_COEF_SD_NEG>0.005</SEL_COEF_SD_NEG>
<PROP_POS_SEL_COEF>0.1</PROP_POS_SEL_COEF>
<SEL_DOM_POS>0.5</SEL_DOM_POS>
<SEL_DOM_SD_POS>0.2</SEL_DOM_SD_POS>
<SEL_DOM_NEG>1.2</SEL_DOM_NEG>
<SEL_DOM_SD_NEG>0.2</SEL_DOM_SD_NEG>
<PROP_POS_SEL_DOM>0.8</PROP_POS_SEL_DOM>
<GROWTH_RATE>0.0</GROWTH_RATE>
<MIGRATION>1.0</MIGRATION>
<DELETION_INTERVAL>100</DELETION_INTERVAL>
<PROP_SEL_LOCAL>0.5</PROP_SEL_LOCAL>
</HEAD>
