# Supplementary material for: Fregene: Simulation of realistic sequence-level data in populations and ascertained samples
Source: BMC Bioinformatics. 2008 Sep 8;9:364. doi: 10.1186/1471-2105-9-364 (PMC2542380; doi:10.1186/1471-2105-9-364)
Supplement: Additional file 1 — FREGENE and SAMPLE codes. this file contains FREGENE and SAMPLE source codes, together with the extensive documentation, and example files to run FREGENE. [file 1471-2105-9-364-S1.tgz › Fregene/Example/fregene_example.sh]

../Fregene_source/fregene -i data/in_example.xml -p data/par_example.xml  -recomb data/recomb_example.xml -o data/rin_example_step1.xml -sel data/sel_genic_scaled_step1.txt -hz data/homozgyosity_example_step1.txt -freq data/freq_example_step1.txt -sd 3 -af data/sim_example_step1.txt -scale 10.0 -pop_out data/pop_out_example_step1.txt -RecOut data/HS_map_example_step1.txt -gn 10000 -SELECT >log_example_step1.txt


../Fregene_source/fregene -i data/rin_example_step1.xml -p data/par_example.xml  -recomb data/recomb_example.xml -o data/rin_example_step2.xml -sel data/sel_genic_scaled_step2.txt -hz data/homozgyosity_example_step2.txt -freq data/freq_example_step2.txt -sd 33 -SELECT -af data/sim_example_step2.txt -pop_out data/pop_out_example_step2.txt -RecOut data/HS_map_example_step2.txt -scale_exp 10.0 500 -ADDS ./data/Monitor_sel_example_step2.txt ./data/List_fixed_sel_example_step2.txt ./data/List_deleted_sel_example_step2.txt ./data/List_selected_sel_example_step2.txt ./data/List_Kept_selected_sel_example_step2.txt  ./data/List_Switched_Off_selected_sel_example_step1.txt -histAF 50 ./data/hist_AF_example_step2.txt -sel_LE 10000 -gn 3000 >log_example_step2.txt
