# Supplementary material for: Fregene: Simulation of realistic sequence-level data in populations and ascertained samples
Source: BMC Bioinformatics. 2008 Sep 8;9:364. doi: 10.1186/1471-2105-9-364 (PMC2542380; doi:10.1186/1471-2105-9-364)
Supplement: Additional file 1 — FREGENE and SAMPLE codes. this file contains FREGENE and SAMPLE source codes, together with the extensive documentation, and example files to run FREGENE. [file 1471-2105-9-364-S1.tgz › Fregene/Example/sample_example.sh]

../Sample/sample -i data/rin_example_step1.xml -log data_sample/log_sample_example_quant -og data_sample/genotype_example_quant -oh data_sample/haplotype_example_quant -samples 2 -LD data_sample/LD_example_quant.txt -sd 7 -controls 100 -sigma 1 -snps 2 -f 0.01 0.05 0.1 0.2 -rr .1 .2 > data_sample/output_sample_quant.txt
../Sample/sample -i data/rin_example_step1.xml -log data_sample/log_sample_example_binary -og data_sample/genotype_example_binary -oh data_sample/haplotype_example_binary -samples 2 -LD data_sample/LD_example_binary.txt -sd 7 -controls 100 -cases 100 -prev 0.1 -snps 2 -f 0.01 0.05 0.1 0.2 -rr 2 1.2 > data_sample/output_sample_binary.txt
