# Supplementary material for: Fregene: Simulation of realistic sequence-level data in populations and ascertained samples
Source: BMC Bioinformatics. 2008 Sep 8;9:364. doi: 10.1186/1471-2105-9-364 (PMC2542380; doi:10.1186/1471-2105-9-364)
Supplement: Additional file 1 — FREGENE and SAMPLE codes. this file contains FREGENE and SAMPLE source codes, together with the extensive documentation, and example files to run FREGENE. [file 1471-2105-9-364-S1.tgz › Fregene/Fregene_source/recombinations.h]

/*
 *  This file is part of FREGENE program.
 *  Copyright (c) Clive J Hoggart   <c.hoggart@imperial.ac.uk>
 *                Taane G Clark     <tgc@well.ox.ac.uk>
 *                Marc Chadeau      <m.chadeau@imperial.ac.uk>
 *
 *  FREGENE is free software; you can redistribute it and/or modify it
 *  under the terms of the GNU General Public License, version 2, as
 *  published by the Free Software Foundation.
 *
 *  FREGENE is distributed in the hope that it will be useful, but
 *  WITHOUT ANY WARRANTY; without even the implied warranty of
 *  MERCHANTABILITY or FITNESS FOR A PARTICULAR PURPOSE.  See the GNU
 *  General Public License for more details.
 *
 *  You should have received a copy of the GNU General Public License
 *  along with this program; if not, write to the Free Software
 *  Foundation, Inc., 59 Temple Place, Suite 330, Boston, MA  02111-1307  USA
 *
 */ 

// *-*-C++-*-*
#ifndef RECOMBINATIONS_H
#define RECOMBINATIONS_H 1

#include <iostream>
#include <fstream>
#include <iomanip>
#include <cstdlib>
#include <cstring>
#include <cstdio>
#include <algorithm>
#include <vector>


using namespace std;


class Recombinations
{
public:

  Recombinations( uint32_t iChromoLength,
		  double iOverallRate,
		  uint32_t iHS_LENGTH,
		  double i_Fraction_In_HS,
		  double i_HS_spacing,
		  double iGC_RATE,
		  uint32_t iGC_LENGTH,
		  uint32_t i_Regions,
		  uint32_t i_SubsPerRegion,
		  double i_Region_gamma_scale,
		  double i_Region_gamma_shape,
		  double i_SubRegion_gamma_shape,
		  double i_HS_spacing_gamma_shape,
		  double i_Intensity_gamma_shape,
		  int i_HS_COMB,
		  bool RecOutFlag,
		  FILE *fRecOut);
  
  
  void GetRecombinations(vector<uint32_t >&);
  void UpdateRecombinationRate( double );
  double GetRecombinationRate();


private:
  uint32_t ChromoLength;
  double OverallRate;
  uint32_t HS_LENGTH;
  float Fraction_In_HS;
  float HS_spacing;
  double GC_RATE;
  uint32_t GC_LENGTH;
  
  uint32_t Regions;
  uint32_t RegionLength;
  
  unsigned short SubsPerRegion;
  uint32_t SubLength;
  
  double  Region_gamma_scale;
  double  Region_gamma_shape;
  
  double  SubRegion_gamma_shape;
  double HS_spacing_gamma_shape;
  double Intensity_gamma_shape;
  
  int HS_COMB;

  vector<double> RegionRates;
  vector<double> RegionCDF;
  vector< uint32_t > RegionPosn;
  vector< vector< double > > SubRate;
  vector< vector< double > > SubCDF;
  vector< vector< uint32_t > > SubPosn;
  vector< vector< vector< uint32_t > > > HS_posn;
  vector< vector< vector< double > > > HS_intensity;
  vector< vector< vector< double > > > HS_CDF_matrix;
};

#endif /* !defined RECOMBINATIONS_H */
