# Supplementary material for: Fregene: Simulation of realistic sequence-level data in populations and ascertained samples
Source: BMC Bioinformatics. 2008 Sep 8;9:364. doi: 10.1186/1471-2105-9-364 (PMC2542380; doi:10.1186/1471-2105-9-364)
Supplement: Additional file 1 — FREGENE and SAMPLE codes. this file contains FREGENE and SAMPLE source codes, together with the extensive documentation, and example files to run FREGENE. [file 1471-2105-9-364-S1.tgz › Fregene/Fregene_source/fregene.cc]

/*
 *  This file is part of FREGENE program.
 *  Copyright (c) Clive J Hoggart   <c.hoggart@imperial.ac.uk>
 *                Taane G Clark     <tgc@well.ox.ac.uk>
 *                Marc Chadeau      <m.chadeau@imperial.ac.uk>
 *
 *  FREGENE is free software; you can redistribute it and/or modify it
 *  under the terms of the GNU General Public License, version 2, as
 *  published by the Free Software Foundation.
 *
 *  FREGENE is distributed in the hope that it will be useful, but
 *  WITHOUT ANY WARRANTY; without even the implied warranty of
 *  MERCHANTABILITY or FITNESS FOR A PARTICULAR PURPOSE.  See the GNU
 *  General Public License for more details.
 *
 *  You should have received a copy of the GNU General Public License
 *  along with this program; if not, write to the Free Software
 *  Foundation, Inc., 59 Temple Place, Suite 330, Boston, MA  02111-1307  USA
 *
 */ 

// MAX_MUT_CHROMO tag in input file must include in the count mutation
// 0 and 1 There are one static allocation and one pseudo-static
// STATIC: ListDeletionsSize. Maximum number of deleted SNPs to
// display.  threshold-overrun causes no impact in the algo since the
// impact is only visual PSEUDO STATIC: MaxMatrixSize i.e. the size of
// one of the two mega matrixes that have to contain the current
// generation and the next. Fail in giving a correct value may crash
// the program. There is a device to avoid crushing and warn the user
// but it is not fully tested. I suggest to keep the value of
// MaxMatrixSize machine-dependent

//* ATTENTION
//* ATT: After delete() some position inside the matrix will be no
//* longer used (with value 0 or JOLLY) these are innocuous as long as
//* the the end of chromo is delimited by a 0

// ******************************************************************
// ** REPRODUCIBILITY
// In order to reproduce an outcome you need
// 1- go to the outcome file and get the "random seed"
// 2- go to the input parameter file (.xml) and write this random seed
// 3- write N instead of Y under RANDOM tag
// 4- run the program as usual

// ******************************************************************
// ** INDEXING
// THE FIRST BITS OF POPN MATRIX ARE pointers
// POPNA[0] contains the position of the first element of chromo.0
// POPNA[i] contains the position of the first element of chromo.i
// .. necessarely POPN[POPNA[i]-1] contains a 0,i.e., end of chromo.(i-1)
// Chromosomes positions are conveniently pointed by INDEXA for POPNA
// and INDEXB for POPNB So instead of writing POPN[POPNA[i]-j] we can
// write POPNA[INDEXA[i]+j] which corresponds to the classic
// POPN[i][j]


//******************************************************************
//* Include
//******************************************************************

#include <stdlib.h>
#include <stdio.h>
#include <string.h>
#include <math.h>
#include <ctype.h>
#include <iostream>
#include "rand.h"
#include "nrutil.h"
#include "recombinations.h"
#include "biology.h"
#include "xml_file_write.h"
#include "xml_file_read.h"
#include <vector>
#include <algorithm>
#include "StringSplitter.h"
#include "StringConvertor.h"

#define DEBUG 0

using namespace std;

// ************* SWITCHES ********************
// Switches are -gn number of generation, -r growth rate,
// -mg migration rate, -sub nb of groups
// ... followed by the group delimiters,
// -i input file, -o output file,
// ... -p parameter file, -s summary file
// -i C:\TEMP\FREGENE\in.xml -o C:\TEMP\FREGENE\out.xml -p
// C:\TEMP\FREGENE\paramFrEGene.xml -s C:\TEMP\resume.txt
// ****** SWITCH -sub
// Ex: -sub 3 10 15 30 means that there are 3 sub-populations

// .. i.e. 1-10, 11-15, 16-30. This info is stored in PopnGroup of
// dimension 4 (0,10,15,30)

// ******************************************************
// ATTENTION
// MAX_MUT_CHROMO in xml file needs to include mutation 0 and 1

// ******************************************************
// ********** GLOBAL VARIABLES & DEFAULT ***************
// ******************************************************

// *******************************************************
// ***** STATIC ALLOCATION : MAXIMUM SIZE
// *******************************************************

// mutation rate
double MutationRate_target = 2.0e-8;
double MutationRate = 2.0E-7;

// Recombination stuff:
// Recombination rate
double RecombinationRate_target = 1.0e-8;
double RecombinationRate = 1.0E-7; //check if needed given in par file?????
// Recombination hot spot frequency per mega base
double HS_Freq = 0;
// Recombination hot spot length measured in bases
uint32_t HS_LENGTH = 200;
// Proportion of recombinations in hot spots
double PROP_RECOM_HS = 0.0;
// Mean spacing between HS in bases
double HS_SPACING= 5000.0;
// Nb of regions in the recombination model
uint32_t N_REGIONS=1;
// Nb of sub-regions in the recombination model
uint32_t SUBS_PER_REGION=1;
//Scale parameter for the rate gamma (overall rate for regions)
double REGION_GAMMA_SCALE=1.0;
//Shape parameter for the rate gamma (overall rate for regions)
double REGION_GAMMA_SHAPE=1.0;
//Shape parameter for the rate gamma (overall rate for sub regions)
double SUB_REGION_GAMMA_SHAPE=1.0;
//Shape parameter for the rate gamma (overall rate for sub HS spacing)
double HS_SPACING_GAMMA_SHAPE=1.0;
//Shape parameter gamma distriburion of HS itensity
double INTENSITY_GAMMA_SHAPE=1.0;
// Gene conversion stuff:
// Gene conversion rate
double GC_Rate_target = 0.0;
double GC_Rate = 0.0;
// Length of Gene Conversion measured in bases
uint32_t GC_LENGTH = 500;

int HS_COMB;

//  Proportion of sites under selection
double Sel_prop = 0.0;

// selection coefficients

//With Distribution Mixture pos and neg selection.
double SelectionCoef_pos_target = 0.0;
double SelectionCoef_SD_pos_target = 0.0; 
double SelectionCoef_pos = 0.0;
double SelectionCoef_SD_pos = 0.0; 

double SelectionCoef_neg_target = 0.0;
double SelectionCoef_SD_neg_target = 0.0; 
double SelectionCoef_neg = 0.0;
double SelectionCoef_SD_neg = 0.0; 

double prop_pos_sel_coef=0.0;


double SelectionDom_pos = 0.0;
double SelectionDom_SD_pos = 0.0; 

double SelectionDom_neg = 0.0;
double SelectionDom_SD_neg = 0.0; 

double prop_pos_sel_dom=0.0;

double prop_sel_local=1.0;
// Positions of mutations


uint32_t *PosnOfSel;
uint32_t *SelGeneration;
double *SelCoef;
double *SelDom;
uint32_t *GroupSel;

unsigned int *List_swapped_sites;

unsigned int *numsites=new unsigned int;
unsigned int *fix_num=new unsigned int;
unsigned int *fix_all=new unsigned int;
unsigned int *nb_swapped=new unsigned int;
// growth rate
double GrowthRate = 0.0;

// chromosome length in Mb
double Length = 0.0;
// chromosome length in bases
uint32_t ChromoLength = 0;
// number of generation
uint32_t nbGener_target = 0;
uint32_t nbGener = 0;
uint32_t nbGener_total = 0;
uint32_t nb_extra_Gener = 0;

// number of cycle before a deletion
uint32_t DeletionInterval_target = 100;
uint32_t DeletionInterval = 10;


unsigned int Track_Interval=0;
// Seed Simulation
uint32_t SemeSimul = 1;
uint32_t SemeSimul_HS_map = 1;

uint32_t SemeSimul_switch = 0;
uint32_t SemeSimul_previous = 0;
// Random Option

// NoGroups: Number of groups ** DEFAULT=1 which means no sub-groups
uint32_t  NoGroups=1;
uint32_t  NoGroups_Input=0;
uint32_t  NoGroups_SO=1;
uint32_t  NoGroups_Output=1;


// Maximum nb of mutations in a chromosome in the current population
uint32_t MaxNbMutChromo=0;


// File Names
char nameIN[256]; // input file called by switch -i
char nameOUT[256]; // output  file called by switch -o
char nameSUMMARY[256]; // output summary statistics file called by switch -s
char nameSEL[256]; // output selection statistics file called by switch -sel
char namePARAM[256]; // input parameter file called by switch -p
char nameRECOMB[256]; // input file for the recombination model called by switch -recomb


int ENABLE_SELECTION=0;
double PROP_SELFING=0.0;

uint32_t Nb_swapped_sites_init=0;

vector< vector<float> > migration_target;
vector< vector<float> > migration_cum_target;
vector< vector<float> > migration;
vector< vector<float> > migration_cum;

//extern double gammq(double a, double x);

//******************************************************************
//*main
//******************************************************************

int main(int argc, char *  argv[])
{


  (*numsites)=0;


  // **********************************************************************************
  // ***** STATIC ALLOCATION : MAXIMUM SIZE
  // **********************************************************************************
  
  uint32_t MaxMatrixSize=100000000; //Default
  
  // ******************************************************
  // ************   MAIN VARIABLE    **********************
  // ******************************************************
  //****************
  //* Other Global Variables
  //****************
  // Population Size of matrix POPN
  uint32_t NoSequencePOPNA_target=0;
  uint32_t NoSequencePOPNA=0;

  // Population Size of matrix POPNB
  uint32_t NoSequencePOPNB=0;

  // nb of columns (usually larger than nb of mutations) in matrix POPN
  uint32_t NoColPOPNA=0;
  // number of SNPs that are deleted via deletion function because they reached fixation
  unsigned int *nbdel=new unsigned int;
  
  // POPN: matrix of current population
  // POPNA is a vector which contains all chromosomes and also -at the beginning-
  // ... the indexes regarding the info of the chromosome location
  uint32_t  *POPNA=NULL;
  // POPNB: matrix of next population
  uint32_t  *POPNB=NULL;


  // INDEX will contain info about the chromosome position in POPNA or POPNB
  uint32_t *INDEXA=NULL;
  uint32_t *INDEXB=NULL;
  
  
  
  // InitPopnGroup: Initial SubPopulations
  uint32_t  *InitPopnGroup=NULL;
  uint32_t  * InitPopnGroup_SO=NULL;
  uint32_t  * POPNAGroup_target_SO=NULL;

  // POPNAGroup: SubPopulations
  uint32_t  *POPNAGroup_target=NULL;

  uint32_t  *POPNAGroup=NULL;

  uint32_t  *POPNAGroup_Input=NULL;
  uint32_t  * POPNGroup_Output=NULL;


  uint32_t  *POPNBGroup=NULL;


  //Mean number of generations a site remains under selection, if neithe
  // fixed or removed from the population
  uint32_t Mean_gener_switch_off_target=50000;
  
 
  // ******************************************************
  // ********** READ INPUT PARAMETERS *********************
  // ******************************************************
  
  // OTHER VARIABLES
  uint32_t i=0,j=0;
  int na=0;
  bool TestSummaryReport = false;//if true it includes a report each time there is a deletion
  // reports may include nb of chromo, nb of mutation and so on
  bool TestSelectionReport = false; // selection file;
  
  // VARIABLES FOR VALIDATION
  bool TestHomozFlag = false;
  char TestHomoz[256];
  bool TestAF = false;
  
  bool FreqFlag=false;

  bool BackMutFlag=false;
  bool DbleHitFlag=false;
  bool TrackAFFlag=false;

  char FreqFile[256],null[1];
  *FreqFile=0;
  *null=0;
   
  bool MonitorFlag=false;
  char MonitorFile[256];
  bool FixedSelectedFlag=false;
  char FixedSelectedFile[256];
  bool DeletedSelectedFlag=false;
  char DeletedSelectedFile[256];
  bool SelectedFlag=false;
  char SelectedFile[256];
  bool KeptSelectedFlag=false;
  char KeptSelectedFile[256];
  bool SwitchedOffSelectedFlag=false;
  char SwitchedOffSelectedFile[256];

  char AFFile[256];
  char BackMutFile[256];
  char DbleHitFile[256];
  char TrackAFFile[256];

  bool RecOutFlag=false;
  char RecOutFile[256];

  bool PopOutFlag=false;
  char PopOutFile[256];

  bool ScalingFlag=false;
  double scaling_factor=1.0;

  int Input_Is_scaled=0;
  double previous_scaling_factor=1.0;

  bool SubOutFlag=false;
  bool SubFlag=false;
  bool OSFlag=false;

  int Is_from_previous_run=0;

  bool Migration_enabled=false;
  bool UnScalingFlag=false;
  bool GenerSwitchFlag=false;

  // **************************
  // ** FILE MANAGEMENT *******
  *nameIN =0;		// Initial population
  *nameOUT =0;	        // Final population
  *nameSUMMARY =0;      // Summary Result
  *nameSEL =0;          // Selection output
  *namePARAM =0;        // Parameter file
  *nameRECOMB =0;       // Recombination file

  FILE *finputPOP=NULL;
  FILE *fHomozyg=NULL;
  FILE *fSummary=NULL;
  FILE *fSelection=NULL;
  FILE *fparameter=NULL;
  FILE *frecombination=NULL;
  FILE *foutPOP=NULL;
  FILE *fMonitor=NULL;
  FILE *fFixedSelected=NULL;
  FILE *fDeletedSelected=NULL;
  FILE *fSelected=NULL;
  FILE *fKeptSelected=NULL;
  FILE *fSwitchedOffSelected=NULL;
  FILE *fAF=NULL;
  FILE *fBackMut=NULL;
  FILE *fDbleHit=NULL;
  FILE *fTrackAF=NULL;
  FILE *fRecOut=NULL;
  FILE *fPopOut=NULL;
  FILE *fFreq=NULL;

  // ***********************************************************
  // *** READ INPUT POPN, input parameters & switches **********
  // ***********************************************************
  


  // ***** READ SWITCHES: Switch order is not important **********
  

  na++;
  while(na < argc)
    {
      if ( 0 == strcmp(argv[na],"-i") )
	{
	  strcpy(nameIN,argv[++na]);
	  if (na+1==argc) break;
	  na++;
	}
      else if ( 0 == strcmp(argv[na],"-o"))
	{
	  strcpy(nameOUT,argv[++na]);
	  if (na+1==argc) break;
	  na++;
	}
      else if ( 0 == strcmp(argv[na],"-p"))
	{
	  strcpy(namePARAM,argv[++na]);
	  if (na+1==argc) break;
	  na++;
	}
      else if ( 0 == strcmp(argv[na],"-recomb"))
	{
	  strcpy(nameRECOMB,argv[++na]);
	  if (na+1==argc) break;
	  na++;
	}
      else if ( 0 == strcmp(argv[na],"-s"))
	{
	  strcpy(nameSUMMARY,argv[++na]);
	  TestSummaryReport=true;
	  if (na+1==argc) break;
	  na++;
	}
      else if ( 0 == strcmp(argv[na],"-sel"))
	{
	  strcpy(nameSEL,argv[++na]);
	  TestSelectionReport=true;
	  if (na+1==argc) break;
	  na++;
	}
      else if ( 0 == strcmp(argv[na],"-SELECT"))
	{
	  ENABLE_SELECTION=1;
	  if (na+1==argc) break;
	  na++;
	}
      else if ( 0 == strcmp(argv[na],"-SELFING"))
	{
	  PROP_SELFING=atof(argv[++na]);
	  if (na+1==argc) break;
	  na++;
	}
      else if ( 0 == strcmp(argv[na],"-gn"))
	{
	  GenerSwitchFlag=true;
	  nbGener_target=(uint32_t)(atoi(argv[++na]));
	  	  if (na+1==argc) break;
	  na++;
	}
      else if ( 0 == strcmp(argv[na],"-mg"))
	{
	  Migration_enabled=true;
	  if (na+1==argc) break;
	  na++;
	}
      else if ( 0 == strcmp(argv[na],"-r"))
	{
	  GrowthRate=atof(argv[++na]);
	  if (na+1==argc) break;
	  na++;
	}
      else if ( 0 == strcmp(argv[na],"-sd"))
	{
	  SemeSimul_switch=(uint32_t)(atoi(argv[++na]));
	  if (na+1==argc) break;
	  na++;
	}
      
      //**SUB-GROUPs // default value is NoGroups=1.
      else if ( 0 == strcmp(argv[na],"-sub"))
	{
	  SubFlag=true;
	  NoGroups=atoi(argv[++na]);
	  InitPopnGroup = new uint32_t [NoGroups+1];
	  POPNAGroup_target = new uint32_t [NoGroups+1];
	  POPNAGroup = new uint32_t [NoGroups+1];

	  InitPopnGroup[0]=0; // always equal to 0
	  POPNAGroup_target[0]=0; // always equal to 0

	  for (i=1;i<NoGroups+1;i++){
	    char * end=0;
	    char * start=argv[++na];

	    strtol(start,&end,10);
	    if(start+strlen(start)!=end){
	      cout << "Missing Argument for -sub option" << endl;
	      cout << NoGroups << " values expected" << endl;
	      exit(0);
	    }
	    else{
	      InitPopnGroup[i]=(uint32_t)(atoi(start));
	    }
	  }
	  for (i=1;i<NoGroups+1;i++){
	    POPNAGroup_target[i]=POPNAGroup_target[i-1]+InitPopnGroup[i];
	  }
	  if (na+1==argc) break;
	  na++;
	}
      else if ( 0 == strcmp(argv[na],"-subout"))
	{
	  SubOutFlag=true;
	  NoGroups_SO=atoi(argv[++na]);
	  InitPopnGroup_SO = new uint32_t [NoGroups_SO+1];
	  POPNAGroup_target_SO = new uint32_t [NoGroups_SO+1];
	  POPNAGroup_target_SO[0]=0;
	  for (i=1;i<NoGroups_SO+1;i++){
	    char * end=0;
	    char * start=argv[++na];
	    strtol(start,&end,10);
	    if(start+strlen(start)!=end){
	      cout << "Missing Argument for -subout option" << endl;
	      cout << NoGroups_SO << " values expected" << endl;
	      exit(0);
	    }
	    else{
	      InitPopnGroup_SO[i]=(uint32_t)(atoi(start));
	    }
	  }
	  
	  for (i=1;i<NoGroups_SO+1;i++){
	    POPNAGroup_target_SO[i]=POPNAGroup_target_SO[i-1]+InitPopnGroup_SO[i];
	  }
	  if (na+1==argc) break;
	  na++;
	}
      else if( 0 == strcmp(argv[na],"-os"))
	{
	  OSFlag=true;
	  NoGroups_Output=atoi(argv[++na]);
	  POPNGroup_Output= new uint32_t [NoGroups_Output+1];
	  POPNGroup_Output[0]=0;

	  for (i=1;i<NoGroups_Output+1;i++){
	    char * end=0;
	    char * start=argv[++na];
	    strtol(start,&end,10);
	    if(start+strlen(start)!=end){
	      cout << "Missing Argument for -os option" << endl;
	      cout << NoGroups_Output << " values expected" << endl;
	      exit(0);
	    }
	    else{
	      POPNGroup_Output[i]=(uint32_t)(atoi(start));
	    }
	  }
	  //for (i=1;i<(NoGroups_Output+1);i++){
	  // POPNGroup_Output[i]=POPNGroup_Output[i-1]+ POPNGroup_Output[i];
	  //}
	  if (na+1==argc) break;

	  na++;
	}
      
      
      // SWITCHES that are only used FOR VALIDATION
      else if ( 0 == strcmp(argv[na],"-hz") ) //switch used for validation of homozygosity
	{
	  TestHomozFlag = true;
	  strcpy(TestHomoz,argv[++na]);
	  if (na+1==argc) break;
	  na++;
	}
      else if ( 0 == strcmp(argv[na],"-freq") ) //switch used for validation of time to fixation
	{
	  FreqFlag = true;
	  strcpy(FreqFile,argv[++na]);
	  if (na+1==argc) break;
	  na++;
	}
      
      else if ( 0 == strcmp(argv[na],"-ADDS") ) //switch used for
						//plotting finess and others
	{
	  MonitorFlag = true;
	  strcpy(MonitorFile,argv[++na]);
	  FixedSelectedFlag = true;
	  strcpy(FixedSelectedFile,argv[++na]);
	  DeletedSelectedFlag = true;
	  strcpy(DeletedSelectedFile,argv[++na]);
	  SelectedFlag = true;
	  strcpy(SelectedFile,argv[++na]);
	  KeptSelectedFlag = true;
	  strcpy(KeptSelectedFile,argv[++na]);
	  SwitchedOffSelectedFlag = true;
	  strcpy(SwitchedOffSelectedFile,argv[++na]);
	  
	  if (na+1==argc) break;
	  na++;
	}
      else if( 0 == strcmp(argv[na],"-af")){
	strcpy(AFFile,argv[++na]);
	TestAF=true;
	if (na+1==argc) break;
	na++;
      }
      else if ( 0 == strcmp(argv[na],"-bckMut") ) 
	{
	  BackMutFlag = true;
	  strcpy(BackMutFile,argv[++na]);
	  if (na+1==argc) break;
	  na++;
	}
      else if ( 0 == strcmp(argv[na],"-dbleHit") ) 
	{
	  DbleHitFlag = true;
	  strcpy(DbleHitFile,argv[++na]);
	  if (na+1==argc) break;
	  na++;
	}
     else if ( 0 == strcmp(argv[na],"-histAF") ) 
	{
	  TrackAFFlag = true;
	  Track_Interval=atoi(argv[++na]);
	  strcpy(TrackAFFile,argv[++na]);
	  if (na+1==argc) break;
	  na++;
	}
      else if ( 0 == strcmp(argv[na],"-RecOut") ) 
	{
	  RecOutFlag = true;
	  strcpy(RecOutFile,argv[++na]);
	  if (na+1==argc) break;
	  na++;
	}
      else if ( 0 == strcmp(argv[na],"-scale") ) 
	{
	  ScalingFlag = true;
	  scaling_factor=atof(argv[++na]);
	  if (na+1==argc) break;
	  na++;
	}
      else if ( 0 == strcmp(argv[na],"-scale_exp") ) 
	{
	  UnScalingFlag=true;
	  scaling_factor=atof(argv[++na]);
	  nb_extra_Gener=(uint32_t)(atoi(argv[++na]));
	  if (na+1==argc) break;
	  na++;
	}
      else if( 0 == strcmp(argv[na],"-pop_out") ) 
	{
	  PopOutFlag = true;
	  strcpy(PopOutFile,argv[++na]);
	  if (na+1==argc) break;
	  na++;

	}
      else if( 0 == strcmp(argv[na],"-sel_LE") ) 
	{
	  Mean_gener_switch_off_target=(uint32_t)(atoi(argv[++na]));
	  if (na+1==argc) break;
	  na++;
	}
      else{
	cout << "Unknown option: " << argv[na] << endl;
	exit(0);
      }
      
    }
 

  double Pbty_switch_off_target=1.0/(double)(Mean_gener_switch_off_target);
  double Pbty_switch_off=0.0;
 

  // **********************************************************
  // ********************* XML: FIRST READ ********************
  // **********************************************************
  
  // we need to open a first time the file to read number of segments
  // and number of mutations in the intial generation number of segments
  // is required to allocate the required memory for the expected final
  // generation


  //****************************************************************
  //*XML: INPUT PARAMETERS from parameter file: if not declared the
  //*default are used
  //****************************************************************
  


  if(*namePARAM==0)
    {
      printf("Error while opening parameter file \n");
      return -1;
    }
  fparameter = fopen(namePARAM,"r");

  if (*nameIN)  finputPOP  = fopen(nameIN,"rb");
  
  if(!finputPOP)
    {
      printf("Error while opening input population file \n");
      return -1;
    }
  if(*nameRECOMB==0)
    {
      printf("Error while opening recombination file \n");
      return -1;
    }
  frecombination = fopen(nameRECOMB,"r");
 
 
  MaXmlTagRead XML_PAR(fparameter); // assign class

  // ***********************************************************
  // **** DEFAULT outputs **************************************
  // ***********************************************************
  // when OUTPUT and summary file are not assigned via switches, the default
  // are used. These files ares tored in the same dir of INPUT file
  // file path. e.g."C:\TEMP\SIMUL" without last slash
  char PathName[400];
  //File title with extension
  char FileTitleWithExten[128];
  //file title without extension
  char FileTitle[1024];
  
  GetFPath(nameIN, PathName);
  GetFTitle(nameIN, FileTitleWithExten);
  GetFTitle(nameIN,FileTitle);
  
  char *tt=FileTitle;
  int in=0;
  while(*tt && *tt!='.') FileTitle[in++]=*tt++;
  FileTitle[in]='\0';
  
  // *********************************************************************
  // **Open files for SUMMARY REPORT / Checking PATHS
  // *********************************************************************

  if( TestHomozFlag ){
    fHomozyg = fopen(TestHomoz, "wt");
    if(!fHomozyg){
      printf("Path specified for homozigosity (-hz option) file is not valid, run stopped.\n");
      return -1;
    }
  }
  if (TestSummaryReport){
    fSummary  = fopen(nameSUMMARY,"wt");
    if(!fSummary){
      printf("Path specified for summary file (-s option) is not valid, run stopped.\n");
      return -1;
    }
  }
  if (TestSelectionReport){
    fSelection  = fopen(nameSEL,"wt");
    if(!fSelection){
      printf("Path specified for selection report (-sel option) is not valid, run stopped.\n");
      return -1;
    }
  }
  if (TestAF){
    fAF  = fopen(AFFile,"wt");
    if(!fAF){
      printf("Path specified for AF record (-af option) is not valid, run stopped.\n");
      return -1;
    }
  }
  
  if (MonitorFlag){
    fMonitor  = fopen(MonitorFile,"wt");
    if(!fMonitor){
      printf("Path specified for Monitor file (-ADDS option, arg #1) is not valid, run stopped.\n");
      return -1;
    }

  }
  
  if (FixedSelectedFlag){
    fFixedSelected  = fopen(FixedSelectedFile,"wt");
    if(!fFixedSelected){
      printf("Path specified for list of fixed sites (-ADDS option, arg #2) is not valid, run stopped.\n");
      return -1;
    }
    fprintf(fFixedSelected,"PosnOfSel\t SelGeneration\t Gener\t SelCoef\t SelDom\t GroupSel\n");
  }
  if (DeletedSelectedFlag){
    fDeletedSelected  = fopen(DeletedSelectedFile,"wt");
    if(!fDeletedSelected){
      printf("Path specified for list of deleted sites (-ADDS option, arg #3) is not valid, run stopped.\n");
      return -1;
    }
    fprintf(fDeletedSelected,"PosnOfSel\t SelGeneration\t Gener\t SelCoef\t SelDom\t GroupSel\n");

  }
  if (SelectedFlag){
    fSelected  = fopen(SelectedFile,"wt");
    if(!fSelected){
      printf("Path specified for list of selected sites (-ADDS option, arg #4) is not valid, run stopped.\n");
      return -1;
    }
    fprintf(fSelected,"Gener\t Nb_polymorph\t nb_fixed\t nbSelSites\t PosnOfSel\t SelGeneration\t SelCoef\t SelDom\t GroupSel\n");
  }

  if (KeptSelectedFlag){
    fKeptSelected  = fopen(KeptSelectedFile,"wt");
    if(!fKeptSelected){
      printf("Path specified for list of kept sites (-ADDS option, arg #5) is not valid, run stopped.\n");
      return -1;
    }
    fprintf(fKeptSelected,"PosnOfSel\t SelGeneration\t Gener\t SelCoef\t SelDom\t count\t swap\t GroupSel \n");
  }
  if (SwitchedOffSelectedFlag){
    fSwitchedOffSelected  = fopen(SwitchedOffSelectedFile,"wt");
    if(!fSwitchedOffSelected){
      printf("Path specified for list of switched off sites (-ADDS option, arg #6) is not valid, run stopped.\n");
      return -1;
    }
    fprintf(fSwitchedOffSelected,"PosnOfSel\t SelGeneration\t Gener\t SelCoef\t SelDom\t count\t swap\t GroupSel");
    fprintf(fSwitchedOffSelected,"\n");

  }

  if (BackMutFlag){
    fBackMut  = fopen(BackMutFile,"wt");
    if(!fBackMut){
      printf("Path specified for list of back mutation (-bckMut option) is not valid, run stopped.\n");
      return -1;
    }
    fprintf(fBackMut,"Gener\t Chromosome\t Posn\t Swapped\t Count\t Is_Selected\n");
  }
  if (DbleHitFlag){
    fDbleHit  = fopen(DbleHitFile,"wt");
    if(!fDbleHit){
      printf("Path specified for list of dble hits (-dbleHit option) is not valid, run stopped.\n");
      return -1;
    }
    fprintf(fDbleHit,"Gener\t Chromosome\t Posn\t Swapped\t Count\t Is_Selected\n");
  }
  if (TrackAFFlag){
    fTrackAF  = fopen(TrackAFFile,"wt");
    if(!fTrackAF){
      printf("Path specified for track AF (-histAF option) is not valid, run stopped.\n");
      return -1;
    }
  }
  
  if (RecOutFlag){
    fRecOut  = fopen(RecOutFile,"wt");
    if(!fRecOut){
      printf("Path specified for recombination map (-RecOut option) is not valid, run stopped.\n");
      return -1;
    }
    fprintf(fRecOut,"Level\t Posn_init\t Posn_final\t Intensity\t \n");

  }
  if (PopOutFlag){
    fPopOut  = fopen(PopOutFile,"wt");
    if(!fPopOut){
      printf("Path specified for population (-pop_out option) record is not valid, run stopped.\n");
      return -1;
    }
  }
   
  foutPOP=stdout;
  
  if (!*nameOUT) sprintf(nameOUT,"%s%s%s%s%s",PathName,"/","r",FileTitle,".xml");
  foutPOP  = fopen(nameOUT,"wt");
  if(!foutPOP){
    printf("Error while opening output file (-o option), check Path. \n");
    return -1;
  }
      

  if(FreqFlag){
    fFreq  = fopen(FreqFile,"wt");
    if(!fFreq){
      printf("Error while opening frequency file (-freq option), check Path. \n");
      return -1;
    }
  };
	


  //!!!!!!!!!!!!!READING POPULATION SIZES FIRST.

  cout << "********************************************" << endl;
  cout << "***********  POPULATION SIZES  *************" << endl << endl;


  StringSplitter splitter;
  Vector_s migration_str;
  char str[256]; // string used to read parameters
  uint32_t NoSequencePOPNA_from_input=0;

  //From Input (in case successive run)
  MaXmlTagRead XML_R(finputPOP); // assign class
  
  //Reading  Popn Size and column of INPUT matrix
  XML_R.ReadTag("SEGMENTS", 0, 0, str,256);
  sscanf(str,"%u",&NoSequencePOPNA_from_input);
  cout << "Initial # Sequences target " << NoSequencePOPNA_from_input << endl;


  if( XML_R.ReadTag("IS_SCALED", 0, 0, str,256) )
    sscanf(str,"%d",&Input_Is_scaled);
  if( XML_R.ReadTag("SCALING_FACTOR", 0, 0, str,256) )
    sscanf(str,"%lf",& previous_scaling_factor);
  
  if( XML_R.ReadTag("IS_SIMULATED", 0, 0, str,256) ){
    sscanf(str,"%d",&Is_from_previous_run);
  }
  if(Is_from_previous_run){
    cout << "The input is from a previous run " << endl;
  }
  if(Input_Is_scaled){
    cout << "The input is scaled " << endl;
  }
  if(Is_from_previous_run && Input_Is_scaled){
    cout << "Previous scaling factor " <<  previous_scaling_factor << endl;
  }

  bool Test_input_gps=false;


  //Defining the current scaling factor:

  if(Input_Is_scaled && scaling_factor!=previous_scaling_factor ){
    cout << "!!!!!!!!!!!!!!!!!!!!!!!!!!!!!!!!!!!!!!!!!!!!!!!!!!!!!!!!!!!!!!!!!" << endl
	 << "!!!!!!!!!!!!!!!!!!!!!!!!!! WARNING !!!!!!!!!!!!!!!!!!!!!!!!!!!!!!" << endl
	 << "  The input is scaled. The scaling factor specified (" << scaling_factor << ")" << endl
	 << "  does not match the one in input file (" << previous_scaling_factor << ")" << endl
	 << "  Fregene continues with the following one : " << previous_scaling_factor << endl
	 << "!!!!!!!!!!!!!!!!!!!!!!!!!!!!!!!!!!!!!!!!!!!!!!!!!!!!!!!!!!!!!!!!!" << endl;
    scaling_factor=previous_scaling_factor;
  }


  /////////////////////////////////////////////
  //Reading the number of groups from the input
  /////////////////////////////////////////////

  if( XML_R.ReadTag("GROUPS", 0, 0, str,256) ){
    sscanf(str,"%u",&NoGroups_Input);
    Test_input_gps=true;
  }
  if(Test_input_gps){
    cout << "# groups from input " << NoGroups_Input << endl;
    char *MATRIXbuffer_GP = new char[(NoGroups_Input)*20];
    char *tpoint_GP=NULL;
    uint32_t MatrixValue_GP=0;

    POPNAGroup_Input = new uint32_t [NoGroups_Input+1];
    POPNAGroup_Input[0]=0;

    /////////////////////
    //Reading group sizes
    /////////////////////

    
    long posn_GP=0, posend_GP=0;
    bool isit_GP=XML_R.GetTagPos("GROUPS_SIZE",0, 0, posn_GP);
    isit_GP=XML_R.GetTagFirstPos("/GROUPS_SIZE",0, 0, posend_GP);
    
    //test if there is no data between DATA tags
    if(posn_GP>=posend_GP){
      printf("No Group size specified.\n");
    }
    
    fseek(finputPOP,posn_GP,SEEK_SET); // align position for reading
    
    // ***** READ VECTOR
    
    fgets(MATRIXbuffer_GP,(NoGroups_Input)*20,finputPOP);
    
    for (j=0,tpoint_GP=MATRIXbuffer_GP;j<NoGroups_Input;j++) // READ EACH VALUE
      {
	sscanf(tpoint_GP,"%u",&MatrixValue_GP);
	POPNAGroup_Input[j+1]=MatrixValue_GP;
	while(isspace(*tpoint_GP)) tpoint_GP++;
	
	while(isalnum(*tpoint_GP)) tpoint_GP++;
      }
    
    delete[] MATRIXbuffer_GP;
    
    for(i=1;i<NoGroups_Input+1;i++){
      POPNAGroup_Input[i]=POPNAGroup_Input[i-1]+POPNAGroup_Input[i];
    }
    cout << "Group Sizes from the input file " << endl;
    if(Input_Is_scaled){
      cout << "!!!! Input is scaled (scaling factor = " << previous_scaling_factor << ")" << endl;
    }
    for(i=1;i<NoGroups_Input+1;i++){
      cout << "\tGroup " << i << " [" << POPNAGroup_Input[i-1] << "-" 
	   << POPNAGroup_Input[i] << "]" << endl;
    }
  }
  
 
  //*********************************************
  // ****** Defining the number of groups
  // ***** nothing to do if -sub option
  //*********************************************
  if(!SubFlag){
    if(Test_input_gps){//the number of groups is defined in the input file
      NoGroups=NoGroups_Input;
    }
    else{// no -sub and no groups in input
      NoGroups=1;
    }
  }


  //Checking that the number of groups in -os are consistent
  //with the number of groups in the population.
  if(OSFlag){
    if(NoGroups_Output!=NoGroups){
      cout << "!!!!!!!!!!!!!!!!!!!!ERROR!!!!!!!!!!!!!!!!!!!!!!!!!" << endl;
      cout << NoGroups_Output << " population sizes were specified" << endl;
      cout << "for -os option while " << NoGroups << " are expected"<< endl;
      cout << "check script file -- run stopped" << endl;
      cout << "!!!!!!!!!!!!!!!!!!!!ERROR!!!!!!!!!!!!!!!!!!!!!!!!!" << endl;
      exit(0);
    }
  }
  //Checking that the total population size from -subout isconsistent
  //with the size in the input population.


  if(SubOutFlag){
    if(NoGroups_SO!=NoGroups){

      cout << "!!!!!!!!!!!!!!!!!!!!ERROR!!!!!!!!!!!!!!!!!!!!!!!!!" << endl;
      cout << NoGroups_SO << " population sizes were specified" << endl;
      cout << "for -subout option while " << NoGroups << " are expected"<< endl;
      cout << "check script file -- run stopped" << endl;
      cout << "!!!!!!!!!!!!!!!!!!!!ERROR!!!!!!!!!!!!!!!!!!!!!!!!!" << endl;
      exit(0);
    }
    
  }

  
  //********************************************
  // ****** Defining the population structure
  // ****** POPNAGroup
  //*********************************************
  
  //Allocating-Filling POPNAGroup target, if not already (i.e. if no -sub)
  if(!SubFlag){
    POPNAGroup_target = new uint32_t [NoGroups+1];
    POPNAGroup_target[0]=0;
    POPNAGroup = new uint32_t [NoGroups+1];
    POPNAGroup[0]=0;
    //Filling vectors
    if(Test_input_gps){
      //Case 1: if groups from input, filling with reading.
      for(i=1;i<NoGroups+1;i++){
	POPNAGroup_target[i]=(uint32_t)((double)(POPNAGroup_Input[i])*previous_scaling_factor);
      }
    }  
    else{
      //Case 2: no -sub, no group from input, ONLY one Group.
      POPNAGroup_target[1]=NoSequencePOPNA_from_input;
    }
    
  }

  //Defining the unscaled number of sequences.
  
  if(Is_from_previous_run){
    cout << "Groups range from input (unscaled; previous scaling factor " 
	 << previous_scaling_factor << "):" << endl;
    for(i=1;i<NoGroups+1;i++){
      cout << "\tGroup " << i << " in [" << POPNAGroup_target[i-1]
	   << "-" << POPNAGroup_target[i] << "]" << endl;
    }
    //The number of unscaled sequences from potentially scaled input
    //is defined
    NoSequencePOPNA_target=(uint32_t)((double)(NoSequencePOPNA_from_input)*previous_scaling_factor);
  }
  else{//i.e. no input population
    NoSequencePOPNA_target=NoSequencePOPNA_from_input;     
  }

  //Scaling the number of sequences;
  NoSequencePOPNA= (uint32_t)((double)(NoSequencePOPNA_target)/scaling_factor);

  
  //Checking consistency of population sizes for -sub:
  if(SubFlag){
    if(NoSequencePOPNA_target!=POPNAGroup_target[NoGroups]){
      cout << "!!!!!!!!!!!!!!!!!!!!ERROR!!!!!!!!!!!!!!!!!!!!!!!!!" << endl;
      cout <<" The total total population size enterred via -sub "<< endl 
	   <<"(" << POPNAGroup_target[NoGroups] << "sequences) does not match " <<endl
	   <<"the input size (" << NoSequencePOPNA_target << " sequences)" << endl;
      cout << "check arguments of -sub option -- run stopped" << endl;
      cout << "!!!!!!!!!!!!!!!!!!!!ERROR!!!!!!!!!!!!!!!!!!!!!!!!!" << endl;
      exit(0);
    }
  }

  //Getting Scaled Popn sizes.
  for(i=1;i<NoGroups+1;i++){
    POPNAGroup[i]=(uint32_t)((double)(POPNAGroup_target[i])/scaling_factor);
  }

  //**************************************************************************
  //Allocating-Filling POPNBGroup the scaled Popn size at the first generation
  //**************************************************************************

  POPNBGroup = new uint32_t [NoGroups+1];
  POPNBGroup[0]=0;
  if(SubOutFlag){//if -subout
    for(i=1;i<NoGroups+1;i++){
      POPNBGroup[i]=(uint32_t)((double)(POPNAGroup_target_SO[i])/scaling_factor);
    }
  }
  else{//if no -subout POPNBGroup=POPNAGroup
    for(i=1;i<NoGroups+1;i++){
      POPNBGroup[i]=POPNAGroup[i];
    }
  }


  cout << endl << "-------------------------------------" << endl;
  cout << "\tSUMMARY POPULATION SIZE" << endl << endl;
  cout << "Population description after reading"<< endl;
  cout << "\tNumber of subpopulations " << NoGroups << endl;
  cout << "\tTARGET Population ranges: " << endl;
  for(i=1;i<NoGroups+1;i++){
    cout << "\t\tGroup " << i << " in [" << POPNAGroup_target[i-1] << "-" << POPNAGroup_target[i] << "]" << endl;
  }
  cout << "\tSCALED Population ranges: " << endl;
  for(i=1;i<NoGroups+1;i++){
    cout << "\t\tGroup " << i << " in [" << POPNAGroup[i-1] << "-" << POPNAGroup[i] << "]" << endl;
  }
  cout << endl;
  if(SubOutFlag){
    cout << "-subout option chosen: instantaneous changes" << endl;
    cout << "changes in population size at the first generation:" << endl;
    cout << "\tSCALED Population ranges: " << endl;
    for(i=1;i<NoGroups+1;i++){
      cout << "\t\tGroup " << i << " in [" << POPNBGroup[i-1] << "-" << POPNBGroup[i] << "]" << endl;
    }
  cout << endl;
  }
  if(OSFlag){
    cout << "-os option chosen: defining #sequences ouptut" << endl;
    cout << "in each group:" << endl;
    cout << "\t Population Sizes at Output: " << endl;
    for(i=1;i<NoGroups+1;i++){
      cout << "\t\tGroup " << i << " -- " << POPNGroup_Output[i] << " sequences." << endl;
    }
    cout << endl;
    
  }
  
  cout << "-------------------------------------" << endl << endl << endl;
  

  ///// Number of generations and mutation rate ////
  if(!GenerSwitchFlag){
    if( XML_PAR.ReadTag("NO_GENER", 0, 0, str,256) ){
      sscanf(str,"%u",&nbGener_target);
    }
  }
  if( XML_PAR.ReadTag("MUTAT_RATE", 0, 0, str,256) )
    sscanf(str,"%lf",&MutationRate_target);
  
  
  ////////////// input for selection ///////////////
  
  if( XML_PAR.ReadTag("PROP_SEL", 0, 0, str,256) )
    sscanf(str,"%lf",&Sel_prop);
    
  if( XML_PAR.ReadTag("SEL_COEF_POS", 0, 0, str,256) )
    sscanf(str,"%lf",&SelectionCoef_pos_target);
  if( XML_PAR.ReadTag("SEL_COEF_SD_POS", 0, 0, str,256) )
    sscanf(str,"%lf",&SelectionCoef_SD_pos_target);
  if( XML_PAR.ReadTag("SEL_COEF_NEG", 0, 0, str,256) )
    sscanf(str,"%lf",&SelectionCoef_neg_target);
  if( XML_PAR.ReadTag("SEL_COEF_SD_NEG", 0, 0, str,256) )
    sscanf(str,"%lf",&SelectionCoef_SD_neg_target);
  if( XML_PAR.ReadTag("PROP_POS_SEL_COEF", 0, 0, str,256) )
    sscanf(str,"%lf",&prop_pos_sel_coef);
  
  if( XML_PAR.ReadTag("SEL_DOM_POS", 0, 0, str,256) )
    sscanf(str,"%lf",&SelectionDom_pos);
  if( XML_PAR.ReadTag("SEL_DOM_SD_POS", 0, 0, str,256) )
    sscanf(str,"%lf",&SelectionDom_SD_pos);
  if( XML_PAR.ReadTag("SEL_DOM_NEG", 0, 0, str,256) )
    sscanf(str,"%lf",&SelectionDom_neg);
  if( XML_PAR.ReadTag("SEL_DOM_SD_NEG", 0, 0, str,256) )
    sscanf(str,"%lf",&SelectionDom_SD_neg);
  if( XML_PAR.ReadTag("PROP_POS_SEL_DOM", 0, 0, str,256) )
    sscanf(str,"%lf",&prop_pos_sel_dom);
 

  if( XML_PAR.ReadTag("PROP_SEL_LOCAL", 0, 0, str,256) )
    sscanf(str,"%lf",&prop_sel_local);

  /////////// House-keeping options /////////////////
  
  if( XML_PAR.ReadTag("DELETION_INTERVAL", 0, 0, str,256) )
    sscanf(str,"%u",&DeletionInterval_target);


  cout << "********************************************" << endl;
  cout << "*********** INITIAL POPULATION *************" << endl << endl;
  


  XML_R.ReadTag("MAX_MUT_CHROMO", 0, 0, str,256);
  sscanf(str,"%u",&MaxNbMutChromo);
  
  cout << "Maximum # Mutations per chromosome " << MaxNbMutChromo << endl;

  XML_R.ReadTag("CHROMO_LENGTH", 0, 0, str,256);
  sscanf(str,"%lf",&Length);
  // chromosome length in bases
  ChromoLength = (uint32_t)(Length*1.0E+6);

  cout << "Chormosome length (Mb) " << Length << " -- in bases " << ChromoLength << endl;


  
  if(XML_R.ReadTag("SEED", 0, 0, str,256)){
    sscanf(str,"%u",&SemeSimul_previous);
  }

  if(XML_R.ReadTag("SEED_HS", 0, 0, str,256)){
    sscanf(str,"%u",&SemeSimul_HS_map);
  }


  if( XML_R.ReadTag("DELETION_INTERVAL", 0, 0, str,256) )
    sscanf(str,"%u",&DeletionInterval);
  if( XML_R.ReadTag("MAX_MATRIX_SIZE", 0, 0, str,256) ){
    double tempMaxSize=0;
    sscanf(str,"%lf",&tempMaxSize);
    MaxMatrixSize=(uint32_t)(tempMaxSize);
  }
  

  uint32_t MaxElements=(uint32_t)(MaxMatrixSize);
  
  cout << "MaxElements " << MaxElements << endl;
  POPNA = new uint32_t [MaxElements];
  POPNB= new uint32_t [MaxElements];
  
  

  //* Generation matrix. The Input is made in a way that it is not
  // necessary to put 0 at the end of a vector in the INPUT matrix
  NoColPOPNA=MaxNbMutChromo+1;
  
  
  POPNA[0]=NoSequencePOPNA;
  INDEXA=&POPNA[0];
  INDEXB=&POPNB[0];
  
  long posn=0, posend=0;
  
  //ALLOCATION FOR BUFFER
  
  char *MATRIXbuffer = new char[NoColPOPNA*20];
  char *tpoint;
  
  bool isit=XML_R.GetTagPos("DATA",0, 0, posn);
  isit=XML_R.GetTagFirstPos("/DATA",0, 0, posend);
  
  ///test if there is some data between DATA tags
  if(posn>=posend)
    {
      printf("no data to read\n");
      return -1;
    }
  fseek(finputPOP,posn,SEEK_SET); // align position for reading
  
  
  cout << "# sequences to read in initial population " << NoSequencePOPNA_from_input << endl;

  for( i=0; i < NoSequencePOPNA; i++){
    fgets(MATRIXbuffer,NoColPOPNA*20-1,finputPOP);
    for (j=0,tpoint=MATRIXbuffer;j<NoColPOPNA;j++){
      sscanf(tpoint,"%u",&POPNA[INDEXA[i]+j]);
      if (POPNA[INDEXA[i]+j]==0){
	if (i!=NoSequencePOPNA -1){
	  POPNA[i+1]=INDEXA[i]+j+1;
	}
	break;
      }
      if (j==NoColPOPNA-1){
	cout << "ERROR while reading input matrix at line " << i << endl;
	printf("Possible reasons are:\n");
	printf("  --chromosome %u must end with 0 \n",i+1);
	printf("  --no carriage return after <DATA>\n");
	printf("  --otherwise number of maximum mutation is too small\n");
	return -1;
      }
      
      //ATT: if 0 not found then last available
      //.. is stored more than once
      while(isalnum(*tpoint)) tpoint++;
      while(isspace(*tpoint)) tpoint++;
      //printf("1-4 \n");
    }
  }
  

  if(DEBUG==1){
    cout << "INDEXA at read" << endl;
    
    for(i=0; i < NoSequencePOPNA; i++){
      cout << INDEXA[i] << " ";
    }
    cout << endl;
    cout << "Popn at read" << endl;
    for(i=0; i < NoSequencePOPNA; i++){
      j=0;
      while( POPNA[ INDEXA[i]+j ] != 0 ){
	cout << POPNA[ INDEXA[i]+j ] << "\t";
	j++;
      }
      cout << "0" << endl;
    }
  }
 

  
  delete [] MATRIXbuffer;
  
 
  ////////////////////////////////////////////////////  
  //        SWAPPED SITES FROM PREVIOUS RUN         //
  ////////////////////////////////////////////////////  

  //Reading the number of swapped sites
  if( XML_R.ReadTag("NB_SWAPPED_SITES", 0, 0, str,256) )
    sscanf(str,"%u",&Nb_swapped_sites_init);
  if(Is_from_previous_run){ 
    cout<< "# of swapped site in initial popluation " << Nb_swapped_sites_init << endl;
  }
 
  //Temporarilly storing the liste of swapped sites at start.
  uint32_t *List_swapped_sites_init= new uint32_t [Nb_swapped_sites_init];
  
  // if( XML_R.ReadTag("LIST_SWAPPED_SITES", 0, 0, str,256) ){
  //ALLOCATION FOR BUFFER
  char *MATRIXbufferInput = new char[Nb_swapped_sites_init*20];
  char *tpointInput=NULL;
  uint32_t MatrixValue=0;
  
  long posnInput=0, posendInput=0;
  bool isitInput=XML_R.GetTagPos("LIST_SWAPPED_SITES",0, 0, posnInput);
  isitInput=XML_R.GetTagFirstPos("/LIST_SWAPPED_SITES",0, 0, posendInput);
  ///test if there is no data between DATA tags
  if(Nb_swapped_sites_init>0 && posnInput>=posendInput)
    {
      printf("Check swapped sites list.\n");
      return -1;
    }
  
  fseek(finputPOP,posnInput,SEEK_SET); // align position for reading
  

  // ***** READ VECTOR
  
  fgets(MATRIXbufferInput,Nb_swapped_sites_init*20,finputPOP);
  
  //cout << MATRIXbufferInput << endl;
  
  for (j=0,tpointInput=MATRIXbufferInput;j<Nb_swapped_sites_init;j++) // READ EACH VALUE
    {
      sscanf(tpointInput,"%u",&MatrixValue);
      List_swapped_sites_init[j]=MatrixValue;
      
      while(isalnum(*tpointInput)) tpointInput++;
      while(isspace(*tpointInput)) tpointInput++;
    }
  
  delete[] MATRIXbufferInput;
  
  
  //Getting the number of selected sites at start.
  if( XML_R.ReadTag("NB_SELECTED_SITES", 0, 0, str,256) )
    sscanf(str,"%u",numsites); 
  
  if(Is_from_previous_run){ 
    cout<< "# of selected sites in the initial popluation " << *numsites << endl;
  }


  ///////////////////
  //For the PosnOfSel;
  ///////////////////
  
  uint32_t *PosnOfSel_init=new uint32_t[(*numsites)];
  bool Is_PosnOfSel=false;
  for(i=0;i<(*numsites);i++){
    PosnOfSel_init[i]=0;
  }
  
  char *MATRIXbufferPosnSel = new char[(*numsites)*20];
  MatrixValue=0;
  posnInput=0;
  posendInput=0;
  
  
  isitInput=XML_R.GetTagPos("POSN_SELECTED_SITES",0, 0, posnInput);
  isitInput=XML_R.GetTagFirstPos("/POSN_SELECTED_SITES",0, 0, posendInput);
  ///test if there is no data between DATA tags
  if(posnInput>=posendInput)
    {
      printf("No Postion of selected sites at start .\n");
      Is_PosnOfSel=false;
    }
  else
    {
      Is_PosnOfSel=true; 
    }
  
  if(Is_PosnOfSel==true){ 
    fseek(finputPOP,posnInput,SEEK_SET); // align position for reading
    
    // ***** READ VECTOR
    
    fgets(MATRIXbufferPosnSel,(*numsites)*20,finputPOP);
    
    for (j=0,tpointInput=MATRIXbufferPosnSel;j<(*numsites);j++) // READ EACH VALUE
      {
	sscanf(tpointInput,"%u",&MatrixValue);
	PosnOfSel_init[j]=MatrixValue;
	
	while(isalnum(*tpointInput)) tpointInput++;
	while(isspace(*tpointInput)) tpointInput++;
      }
  }
  
  delete[] MATRIXbufferPosnSel;
  
   
  if(DEBUG==1){
    if(Is_from_previous_run){ 
      cout<< "Position of selected sites" << endl;
      for(i=0;i<(*numsites);i++){
	cout << "\t" << PosnOfSel_init[i] << " ";
      }
      cout << endl;
    }
  }
  

  //For the SelGeneration;
  
  uint32_t *SelGeneration_init=new uint32_t[(*numsites)];
  bool Is_SelGeneration=false;
  for(i=0;i<(*numsites);i++){
    SelGeneration_init[i]=0;
  }
  
  char *MATRIXbufferSelGener = new char[(*numsites)*20];
  MatrixValue=0;
  posnInput=0;
  posendInput=0;
  
  
  isitInput=XML_R.GetTagPos("SEL_GENERATION",0, 0, posnInput);
  isitInput=XML_R.GetTagFirstPos("/SEL_GENERATION",0, 0, posendInput);
  ///test if there is no data between DATA tags
  if(posnInput>=posendInput)
    {
      printf("No Postion of selected sites at start .\n");
      Is_SelGeneration=false;
    }
  else
    {
      Is_SelGeneration=true; 
    }
  
  if(Is_SelGeneration==true){ 
    fseek(finputPOP,posnInput,SEEK_SET); // align position for reading
    
    // ***** READ VECTOR
    
    fgets(MATRIXbufferSelGener,(*numsites)*20,finputPOP);
    
    for (j=0,tpointInput=MATRIXbufferSelGener;j<(*numsites);j++) // READ EACH VALUE
      {
	sscanf(tpointInput,"%u",&MatrixValue);
	SelGeneration_init[j]=MatrixValue;
	
	while(isalnum(*tpointInput)) tpointInput++;
	while(isspace(*tpointInput)) tpointInput++;
      }
  }
  
  delete[] MATRIXbufferSelGener;
 

  if(DEBUG==1){
    if(Is_from_previous_run){ 
      cout<< "Generation of Selection " << endl;
      for(i=0;i<(*numsites);i++){
	cout << "\t" << SelGeneration_init[i] << " ";
      }
      cout << endl;
    }
  }
  

  ///////////////////
  //For the GroupSel;
  ///////////////////
  
  uint32_t *GroupSel_init=new uint32_t[(*numsites)];
  bool Is_GroupSel=false;
  for(i=0;i<(*numsites);i++){
    GroupSel_init[i]=0;
  }
  
  char *MATRIXbufferGroupSel = new char[(*numsites)*20];
  MatrixValue=0;
  posnInput=0;
  posendInput=0;
  
  
  isitInput=XML_R.GetTagPos("GROUP_SELECTED_SITES",0, 0, posnInput);
  isitInput=XML_R.GetTagFirstPos("/GROUP_SELECTED_SITES",0, 0, posendInput);
  ///test if there is no data between DATA tags
  if(posnInput>=posendInput)
    {
      printf("No Postion of selected sites at start .\n");
      Is_GroupSel=false;
    }
  else
    {
      Is_GroupSel=true; 
    }
  
  if(Is_GroupSel==true){ 
    fseek(finputPOP,posnInput,SEEK_SET); // align position for reading
    
    // ***** READ VECTOR
    
    fgets(MATRIXbufferGroupSel,(*numsites)*20,finputPOP);
    
    for (j=0,tpointInput=MATRIXbufferGroupSel;j<(*numsites);j++) // READ EACH VALUE
      {
	sscanf(tpointInput,"%u",&MatrixValue);
	GroupSel_init[j]=MatrixValue;
	
	while(isalnum(*tpointInput)) tpointInput++;
	while(isspace(*tpointInput)) tpointInput++;
      }
  }
  
  delete[] MATRIXbufferGroupSel;
  

  if(DEBUG==1){
    if(Is_from_previous_run){ 
      cout<< "Groups for which sites are under selection (100) denotes all groups" << endl;
      for(i=0;i<(*numsites);i++){
	cout << "\t" << GroupSel_init[i] << " ";
      }
      cout << endl;
    }
  }
  
  


  ///////////////
  //for SelCoef.
  ///////////////
  
  float *SelCoef_init=new float[(*numsites)];
  float MatrixValue_float=0.0;
  
  bool Is_SelCoef=false;
  for(i=0;i<(*numsites);i++){
    SelCoef_init[i]=0.0;
  }
  
  char *MATRIXbufferSelCoef = new char[(*numsites)*20];
  MatrixValue_float=0;
  posnInput=0;
  posendInput=0;
  
  
  isitInput=XML_R.GetTagPos("SEL_COEF",0, 0, posnInput);
  isitInput=XML_R.GetTagFirstPos("/SEL_COEF",0, 0, posendInput);
  ///test if there is no data between DATA tags
  if(posnInput>=posendInput)
    {
      printf("No Postion of selected sites at start .\n");
      Is_SelCoef=false;
    }
  else
    {
      Is_SelCoef=true; 
    }
  
  if(Is_SelCoef==true){ 
    fseek(finputPOP,posnInput,SEEK_SET); // align position for reading
    
    // ***** READ VECTOR
    
    fgets(MATRIXbufferSelCoef,(*numsites)*20,finputPOP);
    
    for (j=0,tpointInput=MATRIXbufferSelCoef;j<(*numsites);j++) // READ EACH VALUE
      {
	sscanf(tpointInput,"%f",&MatrixValue_float);
	SelCoef_init[j]=MatrixValue_float;
	
	while(isgraph(*tpointInput)) tpointInput++;
	while(isalnum(*tpointInput)) tpointInput++;
	while(isspace(*tpointInput)) tpointInput++;
      }
  }
  
  delete[] MATRIXbufferSelCoef;
 

  if(DEBUG==1){
    if(Is_from_previous_run){ 
      cout<< "Selection coefficient 's'" << endl;
      for(i=0;i<(*numsites);i++){
	cout << "\t" << SelCoef_init[i] << " ";
      }
      cout << endl;
    }
  }
  
  ///////////////
  //for SelDom.
  ///////////////
  
  float *SelDom_init=new float[(*numsites)];
  MatrixValue_float=0.0;
  
  bool Is_SelDom=false;
  for(i=0;i<(*numsites);i++){
    SelDom_init[i]=0.0;
  }
  
  char *MATRIXbufferSelDom = new char[(*numsites)*20];
  MatrixValue_float=0;
  posnInput=0;
  posendInput=0;
  
  
  isitInput=XML_R.GetTagPos("SEL_DOM",0, 0, posnInput);
  isitInput=XML_R.GetTagFirstPos("/SEL_DOM",0, 0, posendInput);
  ///test if there is no data between DATA tags
  if(posnInput>=posendInput)
    {
      printf("No Postion of selected sites at start .\n");
      Is_SelDom=false;
    }
  else
    {
      Is_SelDom=true; 
    }
  
  if(Is_SelDom==true){ 
    fseek(finputPOP,posnInput,SEEK_SET); // align position for reading
    
    // ***** READ VECTOR
    
    fgets(MATRIXbufferSelDom,(*numsites)*20,finputPOP);
    
    for (j=0,tpointInput=MATRIXbufferSelDom;j<(*numsites);j++) // READ EACH VALUE
      {
	sscanf(tpointInput,"%f",&MatrixValue_float);
	SelDom_init[j]=MatrixValue_float;
	
	while(isgraph(*tpointInput)) tpointInput++;
	while(isalnum(*tpointInput)) tpointInput++;
	while(isspace(*tpointInput)) tpointInput++;
      }
  }
  
  delete[] MATRIXbufferSelDom;

  if(DEBUG==1){
    if(Is_from_previous_run){ 
      cout<< "Dominance coefficient 'h'" << endl;
      for(i=0;i<(*numsites);i++){
	cout << "\t" << SelDom_init[i] << " ";
      }
      cout << endl;
    }
  }

  
   // POSITIONS FOR SITES UNDER SELECTION

  if(ENABLE_SELECTION==0){
    Sel_prop=0.0;
  }

  uint32_t MaxElements_Sel=(uint32_t)((double)(MaxElements)*Sel_prop);
  
 
  PosnOfSel = new uint32_t [MaxElements_Sel+1];
  
  
  SelGeneration = new uint32_t [MaxElements_Sel+1];


  SelCoef = new double [MaxElements_Sel+1];


  SelDom = new double [MaxElements_Sel+1];

  GroupSel = new uint32_t [MaxElements_Sel+1];

  List_swapped_sites=new unsigned int [ChromoLength+1];

 
  //Inputing the initial conditions.
  for(i=0;i<Nb_swapped_sites_init;i++){
    List_swapped_sites[List_swapped_sites_init[i]]=1;
  }


  if(Is_PosnOfSel==true){
    for(i=0;i<(*numsites);i++){
      PosnOfSel[i]=PosnOfSel_init[i];
    }
  }
  if(Is_SelGeneration==true){
    for(i=0;i<(*numsites);i++){
      SelGeneration[i]=SelGeneration_init[i];
    }
  }
  if(Is_SelCoef==true){
    for(i=0;i<(*numsites);i++){
      SelCoef[i]=(double)(SelCoef_init[i]);
    }
  }
  if(Is_SelDom==true){
    for(i=0;i<(*numsites);i++){
      SelDom[i]=SelDom_init[i];
    }
  }
   
  if(Is_GroupSel==true){
    for(i=0;i<(*numsites);i++){
      GroupSel[i]=GroupSel_init[i];
    }
  }

  delete[] List_swapped_sites_init;
  delete[] PosnOfSel_init;

  delete[] SelGeneration_init;

  delete[] SelCoef_init;

  delete[] SelDom_init;

  delete[] GroupSel_init;
  cout << "********************************************" << endl;
  cout << "********************************************" << endl << endl;
  


 


  ///////////////Migration rate Matrix /////////////////
  
  cout << endl << endl << "********************************************" << endl;
  cout <<  "********** MIGRATION FEATURES *************" << endl;
  cout << "NoGroups " << NoGroups<< endl;
  migration_target.resize(NoGroups);
  for( unsigned int i = 0; i < NoGroups; i++ ){
    migration_target[i].resize(NoGroups);
  }

  if( XML_PAR.ReadTag("MIGRATION", 0, 0, str,256) ){
    migration_str = splitter.split(str);
    for( unsigned int i = 0; i < NoGroups; i++ ){
      for( unsigned int j = 0; j < NoGroups; j++ ){
	migration_target[i][j]=StringConvertor::toFloat(migration_str[j+i*NoGroups]);
      }
    }
  }
  
  
  migration.resize(NoGroups);
  migration_cum.resize(NoGroups);
  for( unsigned int i = 0; i < NoGroups; i++){
    migration[i].resize(NoGroups);
    migration_cum[i].resize(NoGroups);
    
  }
  
  
  
  //Checking Migration Matrix
  
  if(NoGroups==1){
    Migration_enabled=false;
  }
  cout << "Migration Rates from parameter file: "<< endl;
  
  for(i=0;i<migration_target.size();i++){
    for(j=0;j<migration_target[i].size();j++){
      cout << migration_target[i][j] << " ";
    }
    cout << endl;
  }
  if(Migration_enabled==false){
    
    for(i=0;i<migration_target.size();i++){
      for(j=0;j<migration_target[i].size();j++){
	if(i==j){
	  migration_target[i][j]=1.0;
	}
	else{
	  migration_target[i][j]=0.0;
	}
      }
    }
    cout << "Migration switch (-mg) not chosen, effective migration rates:" << endl;
    for(i=0;i<migration_target.size();i++){
      for(j=0;j<migration_target[i].size();j++){
	cout << migration_target[i][j] << " ";
      }
      cout << endl;
    }
  }
  
  //Checking consistency of migration rates
  float sum_rates=0;
  for(i=0;i<migration_target.size();i++){
    sum_rates=0;
    for(j=0;j<migration_target[i].size();j++){
      sum_rates+=migration_target[i][j];
    }
    if(DEBUG==1){
      cout << "i " << i << " sum_rates " << sum_rates << endl;
    }
    if(sum_rates!=1.0){
      cout << "!!!!!!!!!!!!!!!!!!!ERROR!!!!!!!!!!!!!!!!!!!!!!!!!!" << endl;
      cout <<"Error: migration rates do not sum to 1 (sum=" << sum_rates << ")."<< endl
	   <<"Check line " << i+1 << " in parameter file" << endl
	   << "run stopped" << endl;
      cout << "!!!!!!!!!!!!!!!!!!!!!!!!!!!!!!!!!!!!!!!!!!!!!!!!!!" << endl;
      
      exit(0);
    }
  }
  
  migration_cum_target.resize(migration_target.size());
  for(i=0;i<migration_cum_target.size();i++){
    migration_cum_target[i].resize(migration_target[i].size());
    migration_cum_target[i][0]=migration_target[i][0];
    for(j=1;j<migration_cum_target[i].size();j++){
      migration_cum_target[i][j]=migration_cum_target[i][j-1]+migration_target[i][j];
    }
  }
  
  cout << "Migration CUM:" << endl;
  for(i=0;i<migration_target.size();i++){
    for(j=0;j<migration_target[i].size();j++){
      cout << migration_cum_target[i][j] << " ";
    }
    cout << endl;
  }
  
  cout << endl << "********************************************" << endl;

  fclose(fparameter);

  MaXmlTagRead XML_REC(frecombination); // assign class
  
  ////////////// Input for recombination ///////////	
  
  if( XML_REC.ReadTag("RECOM_RATE", 0, 0, str,256 ) )
    sscanf(str,"%lf",&RecombinationRate_target);
  if( XML_REC.ReadTag("PROP_RECOM_HS", 0, 0, str,256) )
    sscanf(str,"%lf",&PROP_RECOM_HS);
  if( XML_REC.ReadTag("HS_LENGTH", 0, 0, str,256) )
    sscanf(str,"%u",&HS_LENGTH);
  if( XML_REC.ReadTag("HS_SPACING", 0, 0, str,256) )
    sscanf(str,"%lf",&HS_SPACING);
  
  if( XML_REC.ReadTag("GC_RATE", 0, 0, str,256) )
    sscanf(str,"%lf",&GC_Rate_target);
  if( XML_REC.ReadTag("GC_LENGTH", 0, 0, str,256) )
    sscanf(str,"%u",&GC_LENGTH);
  
  if( XML_REC.ReadTag("HS_SPACING", 0, 0, str,256) )
    sscanf(str,"%lf",&HS_SPACING);
  if( XML_REC.ReadTag("N_REGIONS", 0, 0, str,256) )
    sscanf(str,"%u",&N_REGIONS);
  if( XML_REC.ReadTag("SUBS_PER_REGION", 0, 0, str,256) )
    sscanf(str,"%u",&SUBS_PER_REGION);
  if( XML_REC.ReadTag("REGION_GAMMA_SCALE", 0, 0, str,256) )
    sscanf(str,"%lf",&REGION_GAMMA_SCALE);
  if( XML_REC.ReadTag("REGION_GAMMA_SHAPE", 0, 0, str,256) )
    sscanf(str,"%lf",&REGION_GAMMA_SHAPE);
  if( XML_REC.ReadTag("SUB_REGION_GAMMA_SHAPE", 0, 0, str,256) )
    sscanf(str,"%lf",&SUB_REGION_GAMMA_SHAPE);
  if( XML_REC.ReadTag("INTENSITY_GAMMA_SHAPE", 0, 0, str,256) )
    sscanf(str,"%lf",&INTENSITY_GAMMA_SHAPE);
  if( XML_REC.ReadTag("HS_SPACING_GAMMA_SHAPE", 0, 0, str,256) )
    sscanf(str,"%lf",&HS_SPACING_GAMMA_SHAPE);

  
  if( XML_REC.ReadTag("HS_COMB", 0, 0, str,256) )
    sscanf(str,"%d",&HS_COMB);

  fclose(frecombination);

  //********************************************************************
  //********** END OF XML   ********************************************
  //********************************************************************
 
 


  vector <uint32_t> Current_allele_counts(ChromoLength+1);

  double ExpectedHomozyg = 1 / ( 1 + 2 * MutationRate_target * NoSequencePOPNA_target);


  

  // *************** PRINT OUT SUMMARY ****************************
  
  if (TestSummaryReport){
      fprintf(fSummary,"**************** SUMMARY FILE ****************\n\n");
      fprintf(fSummary,"Parameters via switches:  ");
      for (int a1=1;a1<argc;a1++) fprintf(fSummary,"%s ",argv[a1]);
      fprintf(fSummary,"\nNB: Number of Mutations include mutation at 1 \n");
      fprintf(fSummary,"\n");
      fprintf(fSummary,"Population Size at start:     %u \n",NoSequencePOPNA_target);
      fprintf(fSummary,"Number of Mutations at start: %u \n",NoColPOPNA);
      fprintf(fSummary,"Chromosome Length:            %u\n", ChromoLength);
      fprintf(fSummary,"Mutation rate:                %.2e\n",MutationRate_target);
      fprintf(fSummary,"Proportion under selection:   %.2e\n",Sel_prop);
      fprintf(fSummary,"Recombination rate:           %.2e\n",RecombinationRate_target);
  }
  
  


  // ******************************************************
  // ********** END OF READ INPUT PARAMETERS **************
  // ******************************************************
  
  if( TestHomozFlag ){
    fprintf(fHomozyg,"Generation\t");
    if(NoGroups>1){
      for(i=1;i<NoGroups+1;i++){
	fprintf(fHomozyg,"Group_%u\t",i);
      }
      fprintf(fHomozyg,"\t");
    }
    fprintf(fHomozyg,"Overal_Hz\n");
  }
  

  //////////////////////////////////////////////////////////
  //////////////////////////////////////////////////////////
  //                SCALING SIMULATION                    //
  //                    PARAMETERS                        //
  //          (-scale or -scale_exp switch)               //
  //////////////////////////////////////////////////////////
  //////////////////////////////////////////////////////////


  scaling_parameters(scaling_factor,
		     RecombinationRate_target,
		     GC_Rate_target,
		     MutationRate_target,
		     nbGener_target,
		     SelectionCoef_pos_target,
		     SelectionCoef_SD_pos_target,
		     SelectionCoef_neg_target,
		     SelectionCoef_SD_neg_target,
		     DeletionInterval_target,
		     NoGroups,
		     migration_target,
		     Pbty_switch_off_target,
		     RecombinationRate,
		     GC_Rate,
		     MutationRate,
		     nbGener, 
		     SelectionCoef_pos,
		     SelectionCoef_SD_pos,
		     SelectionCoef_neg,
		     SelectionCoef_SD_neg,
		     DeletionInterval,
		     migration,
		     migration_cum,
		     Pbty_switch_off);
  
 


  cout << endl << endl << "********************************************" << endl;
  cout <<  "******** SIMULATION FEATURES ***************" << endl;
  if(ScalingFlag==true){
    cout << "Scaling enabled, Scaling factor " << scaling_factor << endl;
  }
  
  cout << "Target overall recombination rate (/b/generation): " << RecombinationRate_target << " -- scaled value " << RecombinationRate <<endl;
  cout << "Target overall GC rate (/b/generation): " << GC_Rate_target << " -- scaled value " << GC_Rate <<endl;
  
  
  cout << "Target overall mutation rate (/b/generation): " << MutationRate_target << " -- scaled value " << MutationRate << endl;
  cout << "Target number of generations: " << nbGener_target << " -- scaled value " << nbGener << endl;
  cout << "Target population size (# sequences): " << NoSequencePOPNA_target << " -- scaled value " <<  NoSequencePOPNA << endl;
  cout << "Target Mean for s+: " << SelectionCoef_pos_target << " -- scaled value " << SelectionCoef_pos << endl;
  cout << "Target SD for s+: " << SelectionCoef_SD_pos_target << " -- scaled value " << SelectionCoef_SD_pos << endl;
  cout << "Target Mean for s-: " << SelectionCoef_neg_target << " -- scaled value " << SelectionCoef_neg << endl;
  cout << "Target SD for s-: " << SelectionCoef_SD_neg_target << " -- scaled value " << SelectionCoef_SD_neg << endl;
  cout << "Target Deletion Interval: " << DeletionInterval_target << " -- scaled value " << DeletionInterval << endl;

  cout << "Target Migration Matrix:" << endl;
  for(i=0;i<migration_target.size();i++){
    for(j=0;j<migration_target[i].size();j++){
      cout << migration_target[i][j] << " ";
    }
    cout << endl;
  }

  cout << "Scaled Migration Matrix:" << endl;
  for(i=0;i<migration.size();i++){
    for(j=0;j<migration[i].size();j++){
      cout << migration[i][j] << " ";
    }
    cout << endl;
  }
  cout << "Target Migration Matrix CUM:" << endl;
  for(i=0;i<migration_cum_target.size();i++){
    for(j=0;j<migration_cum_target[i].size();j++){
      cout << migration_cum_target[i][j] << " ";
    }
    cout << endl;
  }

  cout << "Scaled Migration Matrix CUM:" << endl;
  for(i=0;i<migration_cum.size();i++){
    for(j=0;j<migration_cum[i].size();j++){
      cout << migration_cum[i][j] << " ";
    }
    cout << endl;
  }
  cout << "Target probability of switching off selected sites: " << Pbty_switch_off_target << " -- scaled value " << Pbty_switch_off << endl;

  cout << endl << "********************************************" << endl;
  cout << "********************************************" << endl;
  
  cout << endl << endl;
  

  

  
  //Including the extra generations from -scale_exp option.
  
  nbGener_total=nbGener+nb_extra_Gener;


  double temp_size_double=0.0;
  uint32_t temp_size_int=0;
  
  // Defining the evolution along generation of population size within
  // each group.
  
  
  //////////////////////////////////////////////////////////
  //////////////////////////////////////////////////////////
  //                SAMPLING POSITION                     //
  //                 and INTENSITIES                      //
  //                  of HOSTSPOTS                        //
  //////////////////////////////////////////////////////////
  //////////////////////////////////////////////////////////


  if(Is_from_previous_run){
    //Use the same seed to get the same recombination map/
    smyrand(SemeSimul_HS_map);
  }
  else{
    //Not From previous run: use the seed specified by the user.
    SemeSimul=SemeSimul_switch;
    SemeSimul_HS_map=SemeSimul;
    smyrand(SemeSimul);
  }


  
  Recombinations recom(ChromoLength,
		       RecombinationRate,
		       HS_LENGTH,
		       PROP_RECOM_HS,
		       HS_SPACING,
		       GC_Rate,
		       GC_LENGTH,
		       N_REGIONS,
		       SUBS_PER_REGION,
		       REGION_GAMMA_SCALE,
		       REGION_GAMMA_SHAPE,
		       SUB_REGION_GAMMA_SHAPE,
		       HS_SPACING_GAMMA_SHAPE,
		       INTENSITY_GAMMA_SHAPE,
		       HS_COMB,
		       RecOutFlag,
		       fRecOut);
 


  if(RecOutFlag){
    cout << endl
	 <<"Output file for position and intensities of HS: " << RecOutFile << endl;
    fclose(fRecOut);
  }
  
  
  if(Is_from_previous_run){
    //Resetting the random seed.
    if(SemeSimul_switch==SemeSimul_previous){
      //The seed entered via -sd is the same as in input file New seed is needed:
      
      cout << "!!!!!!!!!!!!!!!!!!!!!!!WARNING!!!!!!!!!!!!!!!!!!!!!!!!!!" << endl << endl;
      cout << "Seed given via switch -sd (" << SemeSimul_switch << ") is the same" << endl
	   << "as the one used in previous run. Value replaced by " << SemeSimul_previous+1 << endl << endl;
      cout << "!!!!!!!!!!!!!!!!!!!!!!!!!!!!!!!!!!!!!!!!!!!!!!!!!!!!!!!!" << endl << endl;
      
      SemeSimul=SemeSimul_previous+1;
    }
    else{
      SemeSimul=SemeSimul_switch;
    }
    smyrand(SemeSimul);
  }


  //Defining the demographic evolution
  vector < vector <uint32_t > > Evol_Popn_Size;
  vector < vector <double > > Evol_Popn_Size_double;

  if(nbGener_total>0){

    Evol_Popn_Size.resize(NoGroups+1);
    Evol_Popn_Size[0].resize(nbGener_total);
    Evol_Popn_Size_double.resize(NoGroups+1);
    Evol_Popn_Size_double[0].resize(nbGener_total);
    
    for(i=1;i<NoGroups+1;i++){
      Evol_Popn_Size[i].resize(nbGener_total);
      Evol_Popn_Size_double[i].resize(nbGener_total);
      //Initial Population Size
      temp_size_double=(double)(POPNBGroup[i]-POPNBGroup[i-1]);
      temp_size_double*=(1.0+GrowthRate);
      temp_size_int=(uint32_t)(temp_size_double);
      if(temp_size_int%2!=0){
	temp_size_int+=1;
      }
      Evol_Popn_Size[i][0]=temp_size_int;
      Evol_Popn_Size_double[i][0]=temp_size_double;
      
      //Population Growth
      for(j=1;j<nbGener;j++){
	temp_size_double*=(1.0+GrowthRate);
	temp_size_int=(uint32_t)(temp_size_double);
	if(temp_size_int%2!=0){
	  temp_size_int+=1;
	}
	Evol_Popn_Size[i][j]=temp_size_int;
	Evol_Popn_Size_double[i][j]=temp_size_double;
	
      }
      
      //If expension to unscale the population.
      if(nb_extra_Gener>0){

	int nb_steps=(int)(nb_extra_Gener);
	
	double pop_increase_per_step=(scaling_factor-1)*(double)(Evol_Popn_Size[i][j-1])/(double)(nb_steps);
	
	//First expansion for first extra generation
	for(j=nbGener;j<nbGener_total;j++){
	  temp_size_double+=pop_increase_per_step;
	  temp_size_int=(uint32_t)(temp_size_double);
	  if(temp_size_int%2!=0){
	    temp_size_int+=1;
	  }
	  Evol_Popn_Size[i][j]=temp_size_int;
	  Evol_Popn_Size_double[i][j]=temp_size_double;
	}
      }
    }
    //Get cumulative Popn sizes.
    for(i=1;i<NoGroups+1;i++){
      for(j=0;j<nbGener_total;j++){
	Evol_Popn_Size[i][j]=Evol_Popn_Size[i-1][j]+ Evol_Popn_Size[i][j];
	Evol_Popn_Size_double[i][j]=Evol_Popn_Size_double[i-1][j]+ Evol_Popn_Size_double[i][j];
	
      }
    }
  }
  else{//For 0 generation simulation.
    Evol_Popn_Size.resize(NoGroups+1);

    for(i=1;i<NoGroups+1;i++){
      Evol_Popn_Size[i].resize(1);
    }
    Evol_Popn_Size[0][0]=0;

    for(i=1;i<NoGroups+1;i++){
      Evol_Popn_Size[i][0]=POPNBGroup[i];
    }
  }

  //*************************************************
  //Allocating-Filling the scaled Popn size at Output
  //*************************************************
  if(!OSFlag){
    POPNGroup_Output = new uint32_t [NoGroups+1];
    POPNGroup_Output[0]=0;

    for(i=1;i<NoGroups+1;i++){
      if(nbGener_total>0){
	POPNGroup_Output[i]=Evol_Popn_Size[i][nbGener_total-1]-Evol_Popn_Size[i-1][nbGener_total-1];
      }
      else{
	POPNGroup_Output[i]=Evol_Popn_Size[i][0]-Evol_Popn_Size[i-1][0];
      }
    }
  }

  //Checking if output size is not bigger than final pop size.

  if(nbGener_total>0){
    for(i=1;i<NoGroups+1;i++){
      if(POPNGroup_Output[i]>(Evol_Popn_Size[i][nbGener_total-1]-Evol_Popn_Size[i-1][nbGener_total-1])){
	cout << "!!!!!!!!!!!!!!!!!!!!ERROR!!!!!!!!!!!!!!!!!!!!!!!!!" << endl;
	cout << " Too many sequences in output are requested in group " << i << endl;
	cout << "According to -os option " << POPNGroup_Output[i] << " are desired"<< endl;
	cout << "but only "<< Evol_Popn_Size[i][nbGener_total-1]-Evol_Popn_Size[i-1][nbGener_total-1]<< " are simulated and written down" << endl;
	cout << "Run stopped" << endl;
	cout << "!!!!!!!!!!!!!!!!!!!!ERROR!!!!!!!!!!!!!!!!!!!!!!!!!" << endl;
	exit(0);
      }
    }
  }
  else{
    for(i=1;i<NoGroups+1;i++){

      if(POPNGroup_Output[i]>(Evol_Popn_Size[i][0]-Evol_Popn_Size[i-1][0])){
	cout << "!!!!!!!!!!!!!!!!!!!!ERROR!!!!!!!!!!!!!!!!!!!!!!!!!" << endl;
	cout << " Too many sequences in output are requested in group " << i << endl;
	cout << "According to -os option " << POPNGroup_Output[i] << " are desired"<< endl;
	cout << "but only "<< Evol_Popn_Size[i][0]- Evol_Popn_Size[i-1][0]<< " are simulated and written down" << endl;
	cout << "Run stopped" << endl;
	cout << "!!!!!!!!!!!!!!!!!!!!ERROR!!!!!!!!!!!!!!!!!!!!!!!!!" << endl;
	exit(0);
      }
    }
  }
  
  //Outputing the demographic evolution.
  if(PopOutFlag){
    cout << endl
	 <<"Output file for demographic evolution along generations: " << PopOutFile << endl;
 
    //Prints out the number of the generation.
    fprintf(fPopOut,"Gener ");
    for(j=0;j<nbGener_total;j++){
      fprintf(fPopOut,"%u ",j);
    }
    fprintf(fPopOut,"\n");

    for(i=0;i<NoGroups+1;i++){
      fprintf(fPopOut,"Group%u ",i);
      for(j=0;j<nbGener_total;j++){
	fprintf(fPopOut," %u",Evol_Popn_Size[i][j]);
      }
      fprintf(fPopOut,"\n");
    }
    fclose(fPopOut);
  }
   

  double homozyg=0.0, homozyg_mean=0.0; // homozygosity average over the simulation
  // homozygosity is calculated only every some cycle defined in param.txt
  double homozyg_denominator=0.0;
  
  //printf("START OF LOOP \n");
  uint32_t LastOccupiedElement=0;
  uint32_t loop=0;


  vector <uint32_t> hist_AF(102);
  double *vect_monitor= new double[3*nbGener_total];
  bool final_generation=false;


  NoSequencePOPNB=POPNBGroup[NoGroups];
  //POPNB[0]=NoSequencePOPNB;


  for(loop = 0; loop < nbGener_total; loop++ )
    {
      // ***********************************************************************
      // *******************  START OF LOOP ************************************
      // ***********************************************************************
      
      // ******************************************************
      // **  NOW FORWARD IN TIME: from POPNA to POPNB  ********
      // ******************************************************


    
      if(loop>=nbGener){

	double Popn_size_ratio=0.0;
	if(loop>0){
	  Popn_size_ratio=(double)(Evol_Popn_Size[NoGroups][loop])/(double)(Evol_Popn_Size[NoGroups][loop-1]);
	}
	else{
	  Popn_size_ratio=(double)(Evol_Popn_Size[NoGroups][loop])/(double)(POPNAGroup[NoGroups]);
	}


	if(Popn_size_ratio!=1.0){
	  if(DEBUG==1){
	    cout << "*******************************************************" << endl;
	    cout << "*******************************************************" << endl;
	    cout << "UNSCALING THE POPULATION, loop= " << loop <<endl << endl;
	    if(loop>0){
	      cout << "Popn Size before " << Evol_Popn_Size[NoGroups][loop-1] << " -- After " << Evol_Popn_Size[NoGroups][loop] << endl;
	    }
	    else{
	      cout << "Popn Size before " << POPNAGroup[NoGroups] << " -- After " << Evol_Popn_Size[NoGroups][loop] << endl;

	    }
	    cout << "Ratio " << Popn_size_ratio << endl << endl;
	    
	    cout << "Values Before Update" << endl;
	    cout << "\tRecombinationRate " <<RecombinationRate <<endl;
	    cout << "\tGC_Rate " << GC_Rate<<endl;
	    cout << "\tMutationRate " <<MutationRate <<endl;
	    cout << "\tSelectionCoef_pos " << SelectionCoef_pos<<endl;
	    cout << "\tSelectionCoef_SD_pos " << SelectionCoef_SD_pos<<endl;
	    cout << "\tSelectionCoef_neg " << SelectionCoef_neg<<endl;
	    cout << "\tSelectionCoef_SD_neg " << SelectionCoef_SD_neg<<endl;
	    cout << "\tProbability of switching off a selected site " << Pbty_switch_off << endl;
	    cout << "\tSelection coefficient 's' of selected sites" <<endl;
	    cout << "\t";
	    for(i=0;i<(*numsites);i++){
	      cout << SelCoef[i] << " ";
	    }
	    cout << endl;
	    cout << "Migration Matrix CUM:" << endl;
	    for(i=0;i<migration_cum.size();i++){
	      for(j=0;j<migration_cum[i].size();j++){
		cout << migration_cum[i][j] << " ";
	      }
	      cout << endl;
	    }
	    cout << endl;
	    }
	  update_parameters(Popn_size_ratio,
			    RecombinationRate,
			    GC_Rate,
			    MutationRate,
			    SelectionCoef_pos,
			    SelectionCoef_SD_pos,
			    SelectionCoef_neg,
			    SelectionCoef_SD_neg,
			    numsites,
			    SelCoef,
			    migration,
			    migration_cum,
			    Pbty_switch_off);
	  if(DEBUG==1){
	    
	    cout << endl << endl;
	    
	    cout << "Values AFTER Update" << endl;
	    cout << "\tRecombinationRate " <<RecombinationRate <<endl;
	    cout << "\tGC_Rate " << GC_Rate<<endl;
	    cout << "\tMutationRate " <<MutationRate <<endl;
	    cout << "\tSelectionCoef_pos " << SelectionCoef_pos<<endl;
	    cout << "\tSelectionCoef_SD_pos " << SelectionCoef_SD_pos<<endl;
	    cout << "\tSelectionCoef_neg " << SelectionCoef_neg<<endl;
	    cout << "\tSelectionCoef_SD_neg " << SelectionCoef_SD_neg<<endl;
	    cout << "\tProbability of switching off a selected site " << Pbty_switch_off << endl;
	    cout << "\tSelection coefficient 's' of selected sites" <<endl;
	    
	    cout << "\t";
	    
	    for(i=0;i<(*numsites);i++){
	      cout << SelCoef[i] << " ";
	    }
	    cout << endl;

	    cout << "Migration Matrix CUM:" << endl;
	    for(i=0;i<migration_cum.size();i++){
	      for(j=0;j<migration_cum[i].size();j++){
		cout << migration_cum[i][j] << " ";
	      }
	      cout << endl;
	    }
	    cout << endl << endl ;
	    cout << "*******************************************************" << endl;
	    cout << "*******************************************************" << endl;
	    cout << endl << endl;	
	    
	  }
	}
      }
      
      
      if(loop==0){
	for(i=0; i<NoGroups+1;i++){
	  POPNAGroup[i]=POPNAGroup[i];
	  POPNBGroup[i]=Evol_Popn_Size[i][loop];
	}
      }
      else{
	for(i=0; i<NoGroups+1;i++){
	  POPNAGroup[i]=Evol_Popn_Size[i][loop-1];
	  POPNBGroup[i]=Evol_Popn_Size[i][loop];
	}
      }
      
      
      NoSequencePOPNA=POPNAGroup[NoGroups];
      NoSequencePOPNB=POPNBGroup[NoGroups];
 
      // define position for first element of first chromo
      POPNA[0]=NoSequencePOPNA; //thus &INDEXA is POPNA[0]
      POPNB[0]=NoSequencePOPNB; //thus &INDEXB is POPNB[0]

      if(DEBUG==1){
	cout << "POPNA[0] " <<  POPNA[0] << " -- POPNB[0] " <<  POPNB[0] << endl;
      }

      if( loop%DeletionInterval==0){
	
	if(DEBUG==1){
	  cout << "**********************************************************" << endl
	       << "*********       BEFORE HZ      *************" << endl;
	  cout << "INDEXA LOOP " << loop << endl;
	  
	  for(i=0; i < NoSequencePOPNA; i++){
	    cout << INDEXA[i] << " ";
	  }
	  cout << endl;
	  
	  cout << "PopnA " << endl;
	  for(i=0; i < NoSequencePOPNA; i++){
	    j=0;
	    while( POPNA[ INDEXA[i]+j ] != 0 ){
	      cout << POPNA[ INDEXA[i]+j ] << "\t";
	      j++;
	    }
	    cout << "0" << endl;
	  }
	  cout << "INDEXB" << endl;
	  
	  for(i=0; i < NoSequencePOPNB; i++){
	    cout << INDEXB[i] << " ";
	  }
	cout << endl;
	
	cout << "PopnB " << endl;
	for(i=0; i < NoSequencePOPNB; i++){
	  j=0;
	  while( POPNB[ INDEXB[i]+j ] != 0 ){
	    cout << POPNB[ INDEXB[i]+j ] << "\t";
	    j++;
	  }
	  cout << "0" << endl;
	}
	cout << "*********       BEFORE HZ      *************" <<endl;
	cout << "**********************************************************" << endl;
	cout << endl << endl;	
	
	}
	
	

 	homozyg = homozygosity( fSelection,
				POPNA,
				INDEXA,
				POPNAGroup,
				NoGroups,
				POPNB,
				INDEXB,
				NoSequencePOPNA,
				ChromoLength,
				TestSelectionReport,
				&MaxNbMutChromo,
				null,
				PosnOfSel, 
				SelGeneration,
				SelCoef,
				SelDom,
				GroupSel,
				numsites,
				loop,
				List_swapped_sites,
				fix_num,
				fix_all,
				nbdel,
				FixedSelectedFlag,
				fFixedSelected,
				DeletedSelectedFlag,
				fDeletedSelected,
				SelectedFlag,
				fSelected,
				nb_swapped,
				KeptSelectedFlag,
				fKeptSelected,
				SwitchedOffSelectedFlag,
				fSwitchedOffSelected,
				TestAF,
				fAF,
				TestHomozFlag,
				fHomozyg,
				final_generation,
				&LastOccupiedElement);
	

	{
	  
	  uint32_t *switcher;
	  switcher=POPNA;
	  POPNA=POPNB;
	  POPNB=switcher;
	  
	  switcher=INDEXA;
	  INDEXA=INDEXB;
	  INDEXB=switcher;
	}
	
	
	Clear_POPN_vector(POPNB,
			  INDEXB,
			  NoSequencePOPNB);
	
	
	
	homozyg_mean = homozyg_mean + homozyg;
	homozyg_denominator++;
	
	
	if (TestSummaryReport){
	  fprintf(fSummary,"\n--------   Cycle: %u    ---------- \n",loop);
	  fprintf(fSummary,"        Neutral SNPs gone to fixation : %u\n", (uint32_t) (*fix_all));
	  fprintf(fSummary,"       Selected SNPs gone to fixation : %u\n", (uint32_t) (*fix_num));
	  fprintf(fSummary,"                Number of unique SNPs : %u\n",(uint32_t) (*nbdel));
	  fprintf(fSummary,"       Number of SNPs under selection : %u\n", (uint32_t) (*numsites));
	  fprintf(fSummary,"                      Population Size : %u\n",NoSequencePOPNA);
	  fprintf(fSummary,"                 Current homozygosity : %.10e\n",homozyg);
	}
	
	
	
	// ********** END OF TIME TO FIXATION ***************;
	
	
	
	
	if(DEBUG==1){
	  cout << "**********************************************************" << endl
	       << "*********       after HZ      *************" << endl;
	  cout << "INDEXA LOOP " << loop << endl;
	  
	  for(i=0; i < NoSequencePOPNA; i++){
	    cout << INDEXA[i] << " ";
	  }
	  cout  << endl;
	  
	  cout << "PopnA " << endl;
	  for(i=0; i < NoSequencePOPNA; i++){
	    j=0;
	    while( POPNA[ INDEXA[i]+j ] != 0 ){
	      cout << POPNA[ INDEXA[i]+j ] << "\t";
	      j++;
	    }
	    cout << "0" << endl;
	  }
	  cout << "INDEXB" << endl;
	  
	  for(i=0; i < NoSequencePOPNB; i++){
	    cout << INDEXB[i] << " ";
	  }
	  cout << endl;
	  cout << "PopnB " << endl;
	  for(i=0; i < NoSequencePOPNB; i++){
	    j=0;
	    while( POPNB[ INDEXB[i]+j ] != 0 ){
	      cout << POPNB[ INDEXB[i]+j ] << "\t";
	      j++;
	    }
	    cout << "0" << endl;
	  }
	  cout << "*********       after HZ      *************" <<endl;
	  cout << "**********************************************************" << endl;
	  cout << endl << endl;	
	  
	  
	}
     }
     
     double temp_prop=0.0;

 
      if(BackMutFlag==true || DbleHitFlag==true || TrackAFFlag==true){
	for(i=0;i<Current_allele_counts.size();i++){
	  if(Current_allele_counts[i]!=0){
	    Current_allele_counts[i]=0;
	  }
	}
	
	
      
	for(i=0; i<NoSequencePOPNA; i++){
	  j=0;
	  while(POPNA[INDEXA[i]+j ] != 0 ){
	    Current_allele_counts[POPNA[INDEXA[i]+j ] ]++;
	    j++;
	    
	  }
	}
      
   
	for(i=0;i<ChromoLength;i++){
	  if(Current_allele_counts[i]>0){
	    if(List_swapped_sites[i]==0){
	      temp_prop=(double)(Current_allele_counts[i])/(double)(NoSequencePOPNA);
	      if(temp_prop<0.0){
		temp_prop=0.0;
	      }
	      if(temp_prop>1.0){
		temp_prop=1.0;
	      }
	    }
	    else{
	      temp_prop=1.0-((double)(Current_allele_counts[i])/(double)(NoSequencePOPNA));
	      if(temp_prop<0.0){
		temp_prop=0.0;
	      }
	      if(temp_prop>1.0){
		temp_prop=1.0;
	      }
	    }
	    hist_AF[(uint32_t)(temp_prop*100.0)+1]+=1;
	  }
	  else{
	    hist_AF[0]+=1;
	  }
  	}
 
      }
      
	


      if(TrackAFFlag==true && loop%Track_Interval==0){
	for(i=0;i<hist_AF.size();i++){
	  fprintf(fTrackAF,"%u ", hist_AF[i]);
	  hist_AF[i]=0;
	}
	fprintf(fTrackAF,"\n");
	
      }

  
      ApplyTransmission(recom,
			POPNA,
			INDEXA,
			POPNAGroup,
			POPNB,
			INDEXB,
			NoSequencePOPNA,
			NoSequencePOPNB,
			POPNBGroup,
			&LastOccupiedElement,
			PosnOfSel,
			SelGeneration,
			SelCoef,
			SelDom,
			GroupSel,
			numsites,
			loop,
			List_swapped_sites,
			ENABLE_SELECTION,
			vect_monitor,
			PROP_SELFING,
			BackMutFlag,
			fBackMut,
			DbleHitFlag,
			fDbleHit,
			Current_allele_counts,
			Pbty_switch_off);
      

      if(LastOccupiedElement>=MaxElements-1){
	cout << "!!!!!!!!!!!!!!!!!!!!!!!!!!ERROR!!!!!!!!!!!!!!!!!!!!!!!!!!!!" << endl
	     << "Fregene ran out of memory. Run Stop. Increase MaxMatrixSize" << endl;
	break;
      }
      if((*numsites)>=MaxElements_Sel-1){
	cout << "!!!!!!!!!!!!!!!!!!!!!!!!!!ERROR!!!!!!!!!!!!!!!!!!!!!!!!!!!!" << endl
	     << "Fregene ran out of memory: too many selected sites. Run Stop. Increase MaxMatrixSize" << endl;
	break;
      }


    

	// *****************************************************************
	// ***********  PASS THE CONTROL FROM POPNB TO POPNA ***************
      // *****************************************************************
 
      {
	

	if(DEBUG==1){
	  cout << "\tSWITCHING1" << endl;
	}
	
	
	uint32_t *switcher;
	switcher=POPNA;
	POPNA=POPNB;
	POPNB=switcher;
	
	switcher=INDEXA;
	INDEXA=INDEXB;
	INDEXB=switcher;
	
	switcher=POPNAGroup;
	POPNAGroup=POPNBGroup;
	POPNBGroup=switcher;
	
      }
      
      Clear_POPN_vector(POPNB,
			INDEXB,
			NoSequencePOPNB);
      
      NoSequencePOPNA=NoSequencePOPNB; 
    

      
      if(DEBUG==1){
	cout << "**********************************************************" << endl
	     << "*********       after applytransmission      *************" << endl;
	cout << "INDEXA LOOP " << loop << endl;
	
	for(i=0; i < NoSequencePOPNA; i++){
	  cout << INDEXA[i] << " ";
	}
	cout << endl;
	cout << "PopnA " << endl;
	for(i=0; i < NoSequencePOPNA; i++){
	  j=0;
	  while( POPNA[ INDEXA[i]+j ] != 0 ){
	    cout << POPNA[ INDEXA[i]+j ] << "\t";
	    j++;
	  }
	  cout << "0" << endl;
	}
	cout << "INDEXB" << " ";
    
	for(i=0; i < NoSequencePOPNB; i++){
	  cout << INDEXB[i] << " ";
	}
	cout << endl;
	
	cout << "PopnB " << endl;
	for(i=0; i < NoSequencePOPNB; i++){
	  j=0;
	  while( POPNB[ INDEXB[i]+j ] != 0 ){
	    cout << POPNB[ INDEXB[i]+j ] << "\t";
	    j++;
	  }
	  cout << "0" << endl;
	}
	cout << "*********       after applytransmission      *************" <<endl;
	cout << "**********************************************************" << endl;
	
	
      }
    } 
  
  //********************************************************************
  //  *************		END OF LOOP 		***************
  //********************************************************************
  
  
  
  cout << endl << "++++++++++++++++++++++++++++++++" << endl 
       << "++++++++++++++++++++++++++++++++" << endl
       << "FINAL POP, BEFORE homozogosity, nb selected sites " << *numsites << endl;
  
  cout << "MaxNbMutChromo= " << MaxNbMutChromo << endl;
  cout << "NoSequencePOPNA= " << NoSequencePOPNA << endl;
  cout << "NoSequencePOPNB= " << NoSequencePOPNB << endl;
  
  final_generation=true;
  
 
   if(DEBUG==1){
    cout << "INDEXA before final HZ" << endl;
    
    for(i=0; i < NoSequencePOPNA; i++){
      cout << INDEXA[i] << " ";
    }
    cout << endl;

    cout << "PopnA " << endl;
    for(i=0; i < NoSequencePOPNA; i++){
      j=0;
      while( POPNA[ INDEXA[i]+j ] != 0 ){
	cout << POPNA[ INDEXA[i]+j ] << "\t";
	j++;
      }
      cout << "0" << endl;
    }
    cout << "INDEXB befor final HZ" << endl;
    
    for(i=0; i < NoSequencePOPNB; i++){
      cout << INDEXB[i] << " ";
    }
    cout << endl;

    cout << "PopnB " << endl;
    for(i=0; i < NoSequencePOPNB; i++){
      j=0;
      while( POPNB[ INDEXB[i]+j ] != 0 ){
	cout << POPNB[ INDEXB[i]+j ] << "\t";
	j++;
      }
      cout << "0" << endl;
    }


   }
 
  homozyg = homozygosity(fSelection,
			 POPNA,
			 INDEXA,
			 POPNAGroup,
			 NoGroups,
			 POPNB,
			 INDEXB,
			 NoSequencePOPNA,
			 ChromoLength,
			 TestSelectionReport,
			 &MaxNbMutChromo,
			 FreqFile,
			 PosnOfSel, 
			 SelGeneration,
			 SelCoef,
			 SelDom,
			 GroupSel,
			 numsites,
			 loop, 
			 List_swapped_sites,
			 fix_num,
			 fix_all, 
			 nbdel,
			 FixedSelectedFlag,
			 fFixedSelected,
			 DeletedSelectedFlag,
			 fDeletedSelected,
			 SelectedFlag,
			 fSelected,
			 nb_swapped,
			 KeptSelectedFlag,
			 fKeptSelected,
			 SwitchedOffSelectedFlag,
			 fSwitchedOffSelected,
			 TestAF,
			 fAF,
			 TestHomozFlag,
			 fHomozyg,
			 final_generation,
			 &LastOccupiedElement);


 
  uint32_t Final_nb_swapped_sites=0;

  for(i=0;i<ChromoLength+1;i++){
    if(List_swapped_sites[i]==1){
      Final_nb_swapped_sites+=1;
    }
  }


  cout << "FINAL POP, AFTER homozogosity, nb selected sites " << *numsites << endl;
  cout << "MaxNbMutChromo= " << MaxNbMutChromo << endl;
  cout << "NoSequencePOPNA= " << NoSequencePOPNA << endl;

   
  {
    if(DEBUG==1){
      cout << "\tSWITCHING3" << endl;
    }
    uint32_t *switcher;
    switcher=POPNA;
    POPNA=POPNB;
    POPNB=switcher;
    
    switcher=INDEXA;
    INDEXA=INDEXB;
    INDEXB=switcher;
    
    switcher=POPNAGroup;
    POPNAGroup=POPNBGroup;
    POPNBGroup=switcher;
    
    
  }
  
  
  Clear_POPN_vector(POPNB,
		    INDEXB,
		    NoSequencePOPNB);
  
    if(DEBUG==1){
      cout << "INDEXA AFTER final HZ" << endl;
      
      for(i=0; i < NoSequencePOPNA; i++){
	cout << INDEXA[i] << " ";
      }
      cout << endl;
      
      cout << "PopnA " << endl;
      for(i=0; i < NoSequencePOPNA; i++){
	j=0;
	while( POPNA[ INDEXA[i]+j ] != 0 ){
	  cout << POPNA[ INDEXA[i]+j ] << "\t";
	  j++;
	}
	cout << "0" << endl;
      }
      cout << "INDEXB AFTER final HZ" << endl;
      
      for(i=0; i < NoSequencePOPNB; i++){
	cout << INDEXB[i] << " ";
      }
      cout << endl;
      
      cout << "PopnB " << endl;
      for(i=0; i < NoSequencePOPNB; i++){
	j=0;
	while( POPNB[ INDEXB[i]+j ] != 0 ){
	  cout << POPNB[ INDEXB[i]+j ] << "\t";
	  j++;
	}
	cout << "0" << endl;
      }
      
      
    }
    
    
 
    
    printf("\n******** FINAL POPULATION **********\n");
    printf("Population Size         : %u\n",NoSequencePOPNA);
    printf("Number of unique SNPs   : %u\n",(uint32_t) (*nbdel));
    printf("Number of selected SNPs : %u\n",(uint32_t) (*numsites));
    printf("Current homozygosity    : %lf\n\n",homozyg);
    
  
  
  if(MonitorFlag){
    for(i=0;i<nbGener_total;i++){
      fprintf(fMonitor,"%f ",vect_monitor[3*i]);
    }
    fprintf(fMonitor,"\n");
    for(i=0;i<nbGener_total;i++){
      fprintf(fMonitor,"%f ",vect_monitor[3*i+1]);
    }
    fprintf(fMonitor,"\n");
    for(i=0;i<nbGener_total;i++){
      fprintf(fMonitor,"%f ",vect_monitor[3*i+2]);
    }
    fprintf(fMonitor,"\n");
  }
  delete [] vect_monitor;
  
  
  //  **********************************************************************
  //  *PRINT OUT MATRIX in XML NB: write 0 at the end of each vector so
  //  *that output can be re-used as INPUT
  //  **********************************************************************
  
  
  uint32_t sum_size=0;
  for(i=1;i<NoGroups+1;i++){
    sum_size+=POPNGroup_Output[i];
  }
  

  uint32_t _PopSizeAtOutput = sum_size;
  
  
  if(DEBUG==1){
    cout << "Check output size" << endl;
    cout << "_PopSizeAtOutput "<< _PopSizeAtOutput << endl;
    cout << "NoGroups_Output " << NoGroups_Output << endl;
    for(i=0;i<NoGroups+1;i++){
      cout << "\tGroup " << i << " " << POPNGroup_Output[i] << endl;
    }
  }
  
  
      // Header ....
      MaXmlTagWrite XML; // assign class and name it XLM
      
      XML.SetXmlFile(foutPOP);
      XML.StartHead();
      XML.WriteDate();
      
      XML.StartTag("SIMULATION_FEATURES");
      XML.StartTag("FILE");
      fprintf(foutPOP,"%s",nameOUT);XML.EndTag("FILE");
      XML.StartTag("SEGMENTS");
      fprintf(foutPOP,"%u",_PopSizeAtOutput); XML.EndTag("SEGMENTS");
      XML.StartTag("IS_SCALED");
      if(scaling_factor==1){
	fprintf(foutPOP,"0");
      }
      else{
	fprintf(foutPOP,"1");
      }
      XML.EndTag("IS_SCALED");

      XML.StartTag("SCALING_FACTOR");
      if(!UnScalingFlag){
	fprintf(foutPOP,"%lf",scaling_factor);
      }
      else{
	fprintf(foutPOP,"%lf",1.0);

      }
      XML.EndTag("SCALING_FACTOR");
      
      XML.StartTag("MAX_MUT_CHROMO");
      fprintf(foutPOP,"%u",MaxNbMutChromo);	XML.EndTag("MAX_MUT_CHROMO");
      XML.StartTag("CHROMO_LENGTH");
      fprintf(foutPOP,"%.3lf",Length);	XML.EndTag("CHROMO_LENGTH");
      XML.StartTag("HOMOZYG");
      fprintf(foutPOP,"%lf",homozyg);	XML.EndTag("HOMOZYG");
      
      XML.StartTag("GROUPS");
      fprintf(foutPOP,"%u",NoGroups); XML.EndTag("GROUPS");
      XML.StartTag("GROUPS_SIZE");
      for (i=1; i<NoGroups+1;i++){
	fprintf(foutPOP," %u",POPNGroup_Output[i]); 
      }
      XML.EndTag("GROUPS_SIZE");

      XML.StartTag("SEED");
      fprintf(foutPOP,"%u",SemeSimul); XML.EndTag("SEED");
      XML.StartTag("SEED_HS");
      fprintf(foutPOP,"%u",SemeSimul_HS_map); XML.EndTag("SEED_HS");

      XML.EndTag("SIMULATION_FEATURES");

      XML.StartTag("MAX_MATRIX_SIZE");
      fprintf(foutPOP,"%u",MaxMatrixSize);XML.EndTag("MAX_MATRIX_SIZE");

      XML.StartTag("NB_SWAPPED_SITES");
      fprintf(foutPOP,"%u", Final_nb_swapped_sites);XML.EndTag("NB_SWAPPED_SITES");

      XML.StartTag("LIST_SWAPPED_SITES");
      for(i=0;i<ChromoLength+1;i++){
	if(List_swapped_sites[i]!=0){
	  fprintf(foutPOP,"%u\t",i);
	}
      }
      //Adding a 0 at the end of the list
      fprintf(foutPOP,"\n");
      XML.EndTag("LIST_SWAPPED_SITES");

      XML.StartTag("NB_SELECTED_SITES");
      fprintf(foutPOP,"%u", (*numsites));XML.EndTag("NB_SELECTED_SITES");

      XML.StartTag("POSN_SELECTED_SITES");
      for(i=0;i<(*numsites);i++){
	fprintf(foutPOP,"%u\t",PosnOfSel[i]);
      }
      fprintf(foutPOP,"\n");

      XML.EndTag("POSN_SELECTED_SITES");

      XML.StartTag("SEL_GENERATION");
      for(i=0;i<(*numsites);i++){
	fprintf(foutPOP,"%u\t",SelGeneration[i]);
      }
      fprintf(foutPOP,"\n");

      XML.EndTag("SEL_GENERATION");


      XML.StartTag("SEL_COEF");
      for(i=0;i<(*numsites);i++){
	fprintf(foutPOP,"%f\t",SelCoef[i]);
      }
      fprintf(foutPOP,"\n");
      XML.EndTag("SEL_COEF");


      XML.StartTag("SEL_DOM");
      for(i=0;i<(*numsites);i++){
	fprintf(foutPOP,"%f\t",SelDom[i]);
      }
      fprintf(foutPOP,"\n");
      XML.EndTag("SEL_DOM");
  
      XML.StartTag("GROUP_SELECTED_SITES");
      for(i=0;i<(*numsites);i++){
	fprintf(foutPOP,"%u\t",GroupSel[i]);
      }
      fprintf(foutPOP,"\n");
      XML.EndTag("GROUP_SELECTED_SITES");

      XML.StartTag("IS_SIMULATED");
      fprintf(foutPOP,"1");XML.EndTag("IS_SIMULATED");

      XML.EndHead();

      // ************** WRITE DOWN DATA ******************
      XML.StartAData();
      
      cout << "_PopSizeAtOutput " << _PopSizeAtOutput << " MaxNbMutChromo " << MaxNbMutChromo << endl;
      for(i=1;i<NoGroups+1;i++){
	cout << "group " << i << " in [" << POPNBGroup[i-1] << "-" <<  POPNBGroup[i-1]+POPNGroup_Output[i] << "]" << endl;
      }      
      for(i=1;i<NoGroups+1;i++){
	for(j= POPNBGroup[i-1];j<POPNBGroup[i-1]+POPNGroup_Output[i];j++){
	  uint32_t current_site=0;
	  while( POPNA[ INDEXA[j]+current_site ] != 0 ){
	    fprintf(foutPOP,"%u \t",POPNA[ INDEXA[j]+current_site ]);
	    current_site++;
	  }
	  fprintf(foutPOP,"0\n");
	}
      }
      
      XML.EndAData();
      
      //  *******************************************************************
      //  *** END OF PRINT OUT MATRIX IN XML:
      //  *******************************************************************
      
      // ******** PRINT SUMMARY
      
      if (TestSummaryReport){
	fprintf(fSummary,"\n");
	fprintf(fSummary,"--------  End of simulation ------- \n"     );
	fprintf(fSummary,"--------   Cycle: %u    ---------- \n",loop);
	fprintf(fSummary,"        Neutral SNPs gone to fixation : %u\n", (uint32_t) (*fix_all));
	fprintf(fSummary,"   All selected SNPs gone to fixation : %u\n", (uint32_t) (*fix_num));
	fprintf(fSummary,"                Number of unique SNPs : %u\n", (uint32_t) (*nbdel));
	fprintf(fSummary,"       Number of SNPs under selection : %u\n", (uint32_t) (*numsites));
	fprintf(fSummary,"                      Population Size : %u\n",NoSequencePOPNA_target);
	fprintf(fSummary,"                   Final homozygosity : %lf\n",homozyg);
	homozyg_mean=homozyg_mean/homozyg_denominator; 
	fprintf(fSummary,"   Mean homozygosity all generations  : %lf\n",homozyg_mean);
	fprintf(fSummary,"         Homozygosity at equilibrium  : %lf\n",ExpectedHomozyg);
	fprintf(fSummary,"\n");
	fprintf(fSummary,"Output file:  %s\n",nameOUT);
	fprintf(fSummary,"\n------- Sites under selection at last generation ------\n");
	fprintf(fSummary,"\nPosn  - SelCoef - SelDom - SelGeneration- GroupSel\n");
	
	if(*numsites>0){
	  for( i = 0; i < *numsites; i++ ){
	    if(SelCoef[i] != 0 || SelDom[i] !=0) fprintf(fSummary,"%u %.5f %.5f %u %u\n", PosnOfSel[i], SelCoef[i], SelDom[i], SelGeneration[i],GroupSel[i]);
	  }
	}	
      }
      if (TestSummaryReport) fclose(fSummary);
      if (TestSelectionReport) fclose(fSelection);
      if (TestHomozFlag) fclose(fHomozyg);
      fclose(finputPOP);
      if (MonitorFlag)  fclose(fMonitor);
      if (FixedSelectedFlag)  fclose(fFixedSelected);
      if (DeletedSelectedFlag)  fclose(fDeletedSelected);
      if (SelectedFlag)  fclose(fSelected);
      if (KeptSelectedFlag)  fclose(fKeptSelected);
      if (SwitchedOffSelectedFlag)  fclose(fSwitchedOffSelected);

      if (TestAF)  fclose(fAF);
      if (BackMutFlag){
	fclose(fBackMut);
      }
      if (DbleHitFlag){
	fclose(fDbleHit);
      }
      if(TrackAFFlag){
	fclose(fTrackAF);
      }
      
      delete [] POPNA;
      delete [] POPNB;
      delete [] SelDom;
      delete [] SelCoef;
      delete [] List_swapped_sites;
      delete [] InitPopnGroup;
      delete [] POPNAGroup;
      delete [] POPNBGroup;
  

      
      printf("************** FILES ***************\n");
      printf("Input file: %s\n",nameIN);
      printf("Output file: %s\n",nameOUT);
      if (TestHomozFlag) printf("Homozygosity file: %s\n",TestHomoz);
      if (TestSelectionReport) printf("Selection file: %s\n",nameSEL);

      return 0; 
}
