# Supplementary material for: Fregene: Simulation of realistic sequence-level data in populations and ascertained samples
Source: BMC Bioinformatics. 2008 Sep 8;9:364. doi: 10.1186/1471-2105-9-364 (PMC2542380; doi:10.1186/1471-2105-9-364)
Supplement: Additional file 1 — FREGENE and SAMPLE codes. this file contains FREGENE and SAMPLE source codes, together with the extensive documentation, and example files to run FREGENE. [file 1471-2105-9-364-S1.tgz › Fregene/Fregene_source/nrutil.cc]

/*
 *  This file is part of FREGENE program.
 *  Copyright (c) Clive J Hoggart   <c.hoggart@imperial.ac.uk>
 *                Taane G Clark     <tgc@well.ox.ac.uk>
 *                Marc Chadeau      <m.chadeau@imperial.ac.uk>
 *
 *  FREGENE is free software; you can redistribute it and/or modify it
 *  under the terms of the GNU General Public License, version 2, as
 *  published by the Free Software Foundation.
 *
 *  FREGENE is distributed in the hope that it will be useful, but
 *  WITHOUT ANY WARRANTY; without even the implied warranty of
 *  MERCHANTABILITY or FITNESS FOR A PARTICULAR PURPOSE.  See the GNU
 *  General Public License for more details.
 *
 *  You should have received a copy of the GNU General Public License
 *  along with this program; if not, write to the Free Software
 *  Foundation, Inc., 59 Temple Place, Suite 330, Boston, MA  02111-1307  USA
 *
 */ 


#include <iostream>
#include <fstream>
#include <stdio.h>
#include <stdlib.h>
#include <math.h>
#include <string.h>
#include <iostream>
#include <vector>
#include <algorithm>
#include <memory>
using namespace std;

#define NR_END 1
#define FREE_ARG char*
#define SUCCESS_EXEC 1
#define SEPS "/"
#define CEPS '/'

#define DEBUG 0

extern uint32_t DeletionInterval;

void Clear_POPN_vector(uint32_t *POPN_Vector,
		       uint32_t *INDEX_Vector,
		       uint32_t POPN_NoSequence)
{
  uint32_t i=0,j=0;
  
  for(i=0;i<POPN_NoSequence;i++){
    j=0;
    while(POPN_Vector[INDEX_Vector[i]+j]!=0){
      POPN_Vector[INDEX_Vector[i]+j]=0;
      j++;
    }
  }
  for(i=0;i<POPN_NoSequence;i++){
    POPN_Vector[i]=POPN_NoSequence+i;
  }


}


void WriteCounts( uint32_t *POPN_NEW, uint32_t *INDEX_NEW, uint32_t row,
                  uint32_t ChromoLength, char* filename )
{
   uint32_t i, j=0;
   uint32_t *MEGAVECTOR= new uint32_t[ChromoLength+1];
   for(i=0; i<row; i++){
      j=0;
      while( POPN_NEW[ INDEX_NEW[i]+j ] != 0 ){
         MEGAVECTOR[ POPN_NEW[ INDEX_NEW[i]+j ] ]++;
         j++;
      }
   }
   if(DEBUG==1){
     cout << "IN WRITE COUNTS" << endl;
     for( j=0; j<ChromoLength+1; j++ ){
       if( (MEGAVECTOR[j] != 0)){
	 cout << "Site " << j << " -- count " << MEGAVECTOR[j] << endl;
       }
     }
   }
   
   ofstream outstream;
   outstream.open(filename);
   for( uint32_t j=0; j<ChromoLength+1; j++ ){
      if( MEGAVECTOR[j] != 0 ){
         outstream << j << " " << MEGAVECTOR[j] << endl; 
      }
   }
   delete [] MEGAVECTOR;
   outstream.close();
}

// ************************************************************************
// *** HOMOZYGOSITY: to work out homozygosity and delete things ***********
// ************************************************************************


double homozygosity(FILE *fname,
		    uint32_t *POPN,
		    uint32_t *INDEX,
		    uint32_t *POPNGroup,
		    uint32_t NoGroups,
		    uint32_t *POPN_NEW,
		    uint32_t *INDEX_NEW,
		    uint32_t row,
		    uint32_t ChromoLength,
		    bool flag,
		    uint32_t *NoColPOPN,
		    char* filename,
		    uint32_t *PosnOfSel, 
		    uint32_t *SelGeneration,
		    double *SelCoef,
		    double *SelDom,
		    uint32_t *GroupSel, 
		    unsigned int *numsites,
		    uint32_t loop,
		    unsigned int *List_swapped_sites,
		    unsigned int *fix_num,
		    unsigned int *fix_all,
		    unsigned int *nbdel,
		    bool FixedSelectedFlag,
		    FILE *fFixedSelected,
		    bool DeletedSelectedFlag,
		    FILE *fDeletedSelected,
		    bool SelectedFlag,
		    FILE *fSelected,
		    unsigned int *nb_swapped,
		    bool KeptSelectedFlag,
		    FILE *fKeptSelected,
		    bool SwitchedOffSelectedFlag,
		    FILE *fSwitchedOffSelected,
		    bool TestAF,
		    FILE *fAF,
		    bool TestHomozFlag,
		    FILE *fHomozyg,
		    bool final_generation,
		    uint32_t *_LastOccupiedElement)
{

 
  uint32_t *MEGAVECTOR = new uint32_t[ChromoLength+1];
  uint32_t *MEGAVECTOR_grp = new uint32_t[ChromoLength+1];

  uint32_t i=0, j=0, k=0, kk=0, polymorphisms=0, l=0, m=0, n=0, q=0;
  double  o=0.0, p=0.0;
  double heterozigosity=0.0;
  double heterozigosity_grp=0.0;
  uint32_t n_ind=0;
  double freq =0;
  (*nbdel)=0;
  (*fix_all)=0;
  (*fix_num)=0;
 
  uint32_t cum_nb_elements=0;
  uint32_t mean_nb_elements=0;
  
  if(*_LastOccupiedElement==0){
    cum_nb_elements=0;
    mean_nb_elements=cum_nb_elements/row;
  }
  else{
    cum_nb_elements=*_LastOccupiedElement-row;
    mean_nb_elements=cum_nb_elements/row;
  }

  // Calculates the number of polymorphisms, frequency at each site and heterozygosity //
  cout << endl
       << endl <<"++++++++++++++++++++++++++++++++++" 
       << endl << " Computing  Homozygosity; loop= " << loop 
       << endl <<"++++++++++++++++++++++++++++++++++"
       <<endl
       <<endl;
  for(i=0; i<row; i++){
    if(final_generation){
      //    cout << "row " << row << endl;
    }
    j=0;
    while( POPN[ INDEX[i]+j ] != 0 ){
//       if(final_generation){
// 	cout << "\tj= " << j;
// 	cout << " -- rank  "<< INDEX[i]+j << endl;
// 	cout << " -- Value " << POPN[ INDEX[i]+j ] << endl;
//       }
      MEGAVECTOR[ POPN[ INDEX[i]+j ] ]++;
      j++;
      
    }
  }

  if(DEBUG==1 && final_generation){
    for( j=0; j<ChromoLength+1; j++ ){
      if( (MEGAVECTOR[j] != 0)){
	cout << "Site " << j << " -- count " << MEGAVECTOR[j] << endl;
      }
    }
  }
  

  if(TestAF==1 && final_generation==1){
    //First Line: Position
    for( j=0; j<ChromoLength+1; j++ ){
      if(MEGAVECTOR[j] != 0){
	fprintf(fAF,"%u ",j);
      }
    }
    fprintf(fAF,"\n");
    //Second Line: Counts
    for( j=0; j<ChromoLength+1; j++ ){
      if(MEGAVECTOR[j] != 0){
	fprintf(fAF,"%f ",(double)(MEGAVECTOR[j])/(double)(row));
      }
    }
    fprintf(fAF,"\n");
    //Third Line: Swapping Status
    for( j=0; j<ChromoLength+1; j++ ){
      if(MEGAVECTOR[j] != 0){
	fprintf(fAF,"%d ",List_swapped_sites[j]);
      }
    }
    fprintf(fAF,"\n");
  }


  //cout << "!!!! 1.1!!!!!!" << endl;


  polymorphisms=0;
  for( j=0; j<ChromoLength+1; j++ ){
    if( (MEGAVECTOR[j] != 0)){
      polymorphisms++;
      freq = (double)MEGAVECTOR[j] / (double)(row);
      heterozigosity += 2.0 * ( 1.0 - freq ) * freq;
    }
  }

  heterozigosity /= ChromoLength;
  
  if(TestHomozFlag){
    fprintf( fHomozyg, "%u\t",loop);
    
    if(NoGroups>1){
      for(unsigned int grp=1;grp<NoGroups+1;grp++){
	heterozigosity_grp=0.0;
	n_ind=POPNGroup[grp]-POPNGroup[grp-1];
	//	cout << "Group " << grp << "-- begin " << POPNGroup[grp-1] << " -- end " << POPNGroup[grp] 
	//   << " -- n_ind " << n_ind << endl;
	//Resetting Megavector

	for( j=0; j<ChromoLength+1; j++ ){
	  if(MEGAVECTOR_grp[j] != 0){
	    MEGAVECTOR_grp[j]=0;
	  }
	}
	
	for(i=POPNGroup[grp-1]; i<POPNGroup[grp]; i++){
	  j=0;
	  while( POPN[ INDEX[i]+j ] != 0 ){
	    MEGAVECTOR_grp[ POPN[ INDEX[i]+j ] ]++;
	    j++;
	  }
	}

	
	for( j=0; j<ChromoLength+1; j++ ){
	  if( (MEGAVECTOR_grp[j] != 0)){
	    freq = (double)MEGAVECTOR_grp[j] / (double)(n_ind);
	    heterozigosity_grp += 2.0 * ( 1.0 - freq ) * freq;
	  }
	}
	heterozigosity_grp /= ChromoLength;
	fprintf( fHomozyg, "\t%.10f",1.0-heterozigosity_grp);
	//cout << "Group " <<grp  << " -- hz = " << 1.0-heterozigosity_grp << endl;
      }
    }
    fprintf( fHomozyg, "\t%.10f\n",1.0-heterozigosity);
  }
  
  ///////// Go through and replace those with a frequency greater than
  ///////// 0.5*row /////////////// 
  
  ////******** SWAPPING *********////

  uint32_t *pointer = new uint32_t[ polymorphisms ];
  vector < uint32_t > vec_temp;

  vector < uint32_t > New_swapped;
  
  for( j = 0; j < ChromoLength+1; j++ ){
    if((MEGAVECTOR[j] != 0)){
      pointer[k] = j;
      k++;
    }
  }
  


  //Check if there is any allele to be swapped
  //but not fixed
  //And if it is a selected site
  
  uint32_t temp_count=0;
  
  (*nb_swapped)=0;
  for( j = 0;  j < polymorphisms; j++ ){
    //Swapping

    if(MEGAVECTOR[ pointer[j] ]==row && List_swapped_sites[pointer[j]]==0){
      (*fix_all)++;
      if(DEBUG==1){
	cout << "Site " << pointer[j] << " -- went to fixation " << endl;
      }
      if(flag){
	fprintf(fname,"%u %u %u %u %lf %lf %u %d %u N\n", (*fix_all), (uint32_t)pointer[j] , 0, (uint32_t) loop, 0.0, 0.0,0,0,0);
      }
      New_swapped.push_back(pointer[j]);

    }
    if(MEGAVECTOR[ pointer[j] ]==0 && List_swapped_sites[pointer[j]]==1){
      if(DEBUG==1){
	cout << "Site " << pointer[j] << " -- went to fixation, while swapped " << endl;
      }
      (*fix_all)++;
      if(flag){
	fprintf(fname,"%u %u %u %u %lf %lf %u %d %u N\n", (*fix_all), (uint32_t)pointer[j] , 0, (uint32_t) loop, 0.0, 0.0,0,0,0);
      }

    }
    if(MEGAVECTOR[ pointer[j] ]==0 && List_swapped_sites[pointer[j]]==0){
      if(DEBUG==1){
	cout << "Site " << pointer[j] << " -- vanished " << endl;
      }
    }
    if(MEGAVECTOR[ pointer[j] ]==row && List_swapped_sites[pointer[j]]==1){
      if(DEBUG==1){
	cout << "Site " << pointer[j] << " -- vanished, while swapped " << endl;
      }
      New_swapped.push_back(pointer[j]);

    }
    

    if((MEGAVECTOR[ pointer[j] ] > (row / 2) ) && (MEGAVECTOR[ pointer[j] ] < row)){
      temp_count=MEGAVECTOR[pointer[j]];
      unsigned int temp_swap=List_swapped_sites[pointer[j]];

      //Adding/Removing the new swapped/swapped-back sites from the list
      List_swapped_sites[pointer[j]]=1-temp_swap;
      
      //Getting the list of sites to be swapped/swapped-back.
      New_swapped.push_back(pointer[j]);
      
      (*nb_swapped)++;

      MEGAVECTOR[ pointer[j]]=row-temp_count;
    }

  }
  
  //If no swapping nothing is to be done
  //Else new population is defined: swapped allele are removed from
  //individuals who contained it and added to others

  //if((*nb_swapped)>0 || loop==0){

    INDEX_NEW[0] = INDEX[0];
    
    for( i = 0; i < row; i++ ){
      vec_temp.clear();
      k=0;
      
      while( POPN[ INDEX[i] + k ] != 0){
	vec_temp.push_back( POPN[ INDEX[i] + k ] );
	k++;
      }
      //ADDING NEW SWAPPED/SWAPPED-BACK
      
      for( j=0;j<New_swapped.size();j++){
	vec_temp.push_back(New_swapped[j]);
	k++;
      }
      
      if( k != 0 ){
	sort(vec_temp.begin(), vec_temp.end());
	sort(New_swapped.begin(),New_swapped.end());
      }
      
      vec_temp.push_back(0);
      
      kk=0;
      j=1;
      
      
      while( j < k+1 ){
	
	if( vec_temp[j] != vec_temp[j-1] ){
	  POPN_NEW[ INDEX_NEW[i] + kk ] = vec_temp[j-1];
	  kk++;
	  j++;
	}
	else{
	  j+=2;  
	}	
      }

      POPN_NEW[ INDEX_NEW[i] + kk ] = 0;
      kk++;
      if( i+1 < row ){
	INDEX_NEW[i+1] = INDEX_NEW[i] + kk;
      }
      if( kk > *NoColPOPN ){
	*NoColPOPN=kk;
      }
    }
    //}//end of if nb_swapped>0
  
  //*NoColPOPN++;
  delete [] pointer;
  
  
 
  
  ////////////// SITES THAT HAVE BEEN SELECTED //////////////
  
  vector< uint32_t > keep_sel;
  
  j=0;

  
  for(l=0; l<(*numsites); l++){
    if(SelectedFlag){
      fprintf(fSelected,"%u %u %u %u\t %u %u %.7f %.7f %u\n",(uint32_t)(loop),polymorphisms,(*fix_num), (*numsites), PosnOfSel[l], SelGeneration[l],SelCoef[l],SelDom[l],GroupSel[l]);
    }
    k=PosnOfSel[l];  
    m=MEGAVECTOR[k];
    n=List_swapped_sites[k];
    o=SelCoef[l];
    p=SelDom[l];

    if( (m==0 && n==1) || (m==row && n==0) ){
      if(DEBUG==1){
	cout << "Loop " << loop << " -- SelPos " << PosnOfSel[l] << " -- fixed " << " -- SelCoef " << SelCoef[l] << endl;
      }
      j++;
      (*fix_num)++;
      if(flag){
	fprintf(fname,"%u %u %u %u %lf %lf %u %d %u S\n", (uint32_t) (*fix_num), (uint32_t) PosnOfSel[l], (uint32_t) SelGeneration[l], (uint32_t) loop, (float) SelCoef[l], (float) SelDom[l],m,(int)(n),GroupSel[l]);
      }
      if(FixedSelectedFlag){
	fprintf(fFixedSelected,"%u\t %u\t %u\t %lf\t %lf\t %u\n",(uint32_t) PosnOfSel[l], (uint32_t) SelGeneration[l], (uint32_t) loop, (float) SelCoef[l], (float) SelDom[l],GroupSel[l]);
      }   
    }
    else if (((m==row) && (n==1))|| ((m==0) && (n==0))){
      
      j++;
      if(DEBUG==1){
	cout << "Loop " << loop << " -- SelPos " << PosnOfSel[l] << " -- vanished " << endl;
      }
      if(DeletedSelectedFlag){	
	fprintf(fDeletedSelected,"%u\t %u\t %u\t %lf\t %lf\t %u\n",(uint32_t) PosnOfSel[l], (uint32_t) SelGeneration[l], (uint32_t) loop, (float) SelCoef[l], (float) SelDom[l],GroupSel[l]);
      }
    }
    else if ((o==0.0) && (p==0.0)){
      j++;
      if(DEBUG==1){
	cout << "Loop " << loop << " -- SelPos " << PosnOfSel[l] << " -- switched OFF after " 
	     << loop-SelGeneration[l] << " generations" << endl;
      }
      if(SwitchedOffSelectedFlag){
	fprintf(fSwitchedOffSelected,"%u\t %u\t %u\t %lf\t %lf\t %f\t %u\t %u \n",(uint32_t) PosnOfSel[l], (uint32_t) SelGeneration[l], (uint32_t) loop, (float) SelCoef[l], (float) SelDom[l],(double)(m)/(double)(row),n,GroupSel[l] );
      }
    }
    else {
      if(DEBUG==1){
	cout << "Loop " << loop << " -- SelPos " << PosnOfSel[l] << " -- kept " << endl;
      }
      if(KeptSelectedFlag){
	fprintf(fKeptSelected,"%u\t %u\t %u\t %lf\t %lf\t %f\t %u\t %u\n",(uint32_t) PosnOfSel[l], (uint32_t) SelGeneration[l], (uint32_t) loop, (float) SelCoef[l], (float) SelDom[l],(double)(m)/(double)(row),n,GroupSel[l]);
      }
      keep_sel.push_back(l);
    }
  }
  
  
  
  /// DELETE SURPLUS SITES FROM SELECTION ///
  
  m=(*numsites)-j;
  
   cout <<"Number of polymorphisms in the population " << polymorphisms << endl
	<<"Total number of Mutation stored (before allele swap) " << cum_nb_elements << endl
	<<"Mean number of mutations per sequence (before allele swap) " << mean_nb_elements << endl
	<<"Number of selected mutations accumulating from last " << DeletionInterval << " generations: " << (*numsites) << endl
	<<"Number of selected mutations that are not present anymore: " << j << endl
	<<"Current number of selected mutations : " << m << endl
	<<"Number of mutations gone to fixation, (selected sites) " << *fix_all << " (" << *fix_num << ")" <<endl
	<<"Current Homozigosity " << 1.0-heterozigosity << endl;
   
   
   
   uint32_t  *sel1 = new uint32_t [m];
   double *sel2 = new double[m];
   double *sel3 = new double[m];
   uint32_t  *sel4 = new uint32_t[m];
   uint32_t  *sel5 = new uint32_t [m];
   
   
   for(i=0;i<m;i++){
     
     k=keep_sel[i];
     sel1[i]=PosnOfSel[k];
     sel2[i]=SelCoef[k];
     sel3[i]=SelDom[k];
     sel4[i]= SelGeneration[k];
     sel5[i]= GroupSel[k];

   }
   
   for(i=0; i<m; i++){
     PosnOfSel[i]=sel1[i];
     SelCoef[i]=sel2[i];
     SelDom[i]=sel3[i];
     SelGeneration[i]= sel4[i];
     GroupSel[i]=sel5[i];
   }
   
   
   
   //Setting to 0 the removed sites
   for(i=m; i<(*numsites); i++){
     PosnOfSel[i]=0;
     SelCoef[i]=0;
     SelDom[i]=0;
     SelGeneration[i]= 0;
     GroupSel[i]=0;
   }
   
   
   (*numsites)=m;
   
   
  
   
   // Tidying up //
   q=0;
   if(m>0){
     if(flag){
       cout << "Selected sites still in population at cycle " << loop << endl;
     }
     for(i=0; i<m; i++){	  
       //if( SelCoef[i] != 0 || SelDom[i] != 0){	
       q++;
       if(flag){
	 cout << q << " " << PosnOfSel[i] <<  " " << SelCoef[i] <<  " " << SelDom[i] << " " << SelGeneration[i] << " " << List_swapped_sites[PosnOfSel[i]] << " ";
	 k=PosnOfSel[i]; j=MEGAVECTOR[k];
	 cout << " " << (double)(j)/(double)(row) << " " << GroupSel[i] << endl;
       }
     }
   }
   
   
   for( j=0; j<ChromoLength+1; j++ ){
     
     //Re-setting to 0 swap value for sites that are not present
     //anymore, or fixed.
     if(((List_swapped_sites[j] !=0) && (MEGAVECTOR[j]==0)) ||
	((List_swapped_sites[j] !=0) && (MEGAVECTOR[j]==row))){
       List_swapped_sites[j]=0;
     }
   }
   
   
   (*nbdel)= (unsigned int) polymorphisms-(*fix_all)-1;

   keep_sel.clear();

   
   if( *filename ){

     WriteCounts( POPN_NEW,
		  INDEX_NEW,
		  row,
		  ChromoLength,
		  filename );
   }
   
   
   if(DEBUG==1 && final_generation){
     for( j=0; j<ChromoLength+1; j++ ){
       if( (MEGAVECTOR[j] != 0)){
	 MEGAVECTOR[j]=0;
       }
     }   
     
     for(i=0; i<row; i++){
       j=0;
       while( POPN_NEW[ INDEX_NEW[i]+j ] != 0 ){
	 MEGAVECTOR[ POPN_NEW[ INDEX_NEW[i]+j ] ]++;
	 j++;
	 
       }
     }
     
     double heterozigosity2=0.0;
     for( j=0; j<ChromoLength+1; j++ ){
       if( (MEGAVECTOR[j] != 0)){
	 //      polymorphisms++;
	 freq = (double)MEGAVECTOR[j] / (double)(row);
	 heterozigosity2 += 2.0 * ( 1.0 - freq ) * freq;
       }
     }
     heterozigosity2 /= ChromoLength;
   }
 


    
     
   delete [] sel1;
   delete [] sel2;
   delete [] sel3;
   delete [] sel4;
   delete [] sel5;
   delete [] MEGAVECTOR;
   delete [] MEGAVECTOR_grp;

   New_swapped.clear();

   return(1.0-heterozigosity);
   
   
}

void scaling_parameters(double scaling_factor,
			double Recombination_Rate_target,
			double GC_Rate_target,
			double MutationRate_target,
			uint32_t nb_gener_target,
			double SelectionCoef_pos_target,
			double SelectionCoef_SD_pos_target,
			double SelectionCoef_neg_target,
			double SelectionCoef_SD_neg_target,
			uint32_t DeletionInterval_target,
			uint32_t NoGroups,
			vector< vector<float> > &migration_target,
			double Pbty_switch_off_target,
			double &Recombination_Rate,
			double &GC_Rate,
			double &MutationRate,
			uint32_t &nb_gener,
			double &SelectionCoef_pos,
			double &SelectionCoef_SD_pos,
			double &SelectionCoef_neg,
			double &SelectionCoef_SD_neg,
			uint32_t &DeletionInterval,
			vector< vector<float> > &migration,
			vector< vector<float> > &migration_cum,
			double &Pbty_switch_off)
{


  //Scaling migration rates whatever input (scaled or not).
  for(unsigned int i=0;i<NoGroups;i++){
    float sum=0.0;
    for(unsigned int j=0;j<NoGroups;j++){
      
      if(j!=i){
	migration[i][j]=migration_target[i][j]*scaling_factor;
	sum+=migration[i][j];
      }

    }
    migration[i][i]=1.0-sum;
  }
 
  for(unsigned int i=0;i<NoGroups;i++){
    migration_cum[i][0]=migration[i][0];
    for(unsigned int j=1;j<NoGroups;j++){
      migration_cum[i][j]=migration_cum[i][j-1]+migration[i][j];
    }
  }
  //Scaling the pbty of switching off selected sites.
  Pbty_switch_off=Pbty_switch_off_target*scaling_factor;
 
  //#Generations is always scaled. 
  nb_gener=(int)((double)(nb_gener_target)/scaling_factor);

  //Other parameters

  Recombination_Rate = Recombination_Rate_target*scaling_factor;
  GC_Rate = GC_Rate_target*scaling_factor;
  
  
  MutationRate=MutationRate_target*scaling_factor;
  SelectionCoef_pos=SelectionCoef_pos_target*scaling_factor;
  SelectionCoef_SD_pos=SelectionCoef_SD_pos_target*scaling_factor;
  SelectionCoef_neg=SelectionCoef_neg_target*scaling_factor;
  SelectionCoef_SD_neg=SelectionCoef_SD_neg_target*scaling_factor;
  DeletionInterval=(int)((double)(DeletionInterval_target)/scaling_factor);
  
  
}


void update_parameters(double ratio,
		       double &Recombination_Rate,
		       double &GC_Rate,
		       double &MutationRate,
		       double &SelectionCoef_pos,
		       double &SelectionCoef_SD_pos,
		       double &SelectionCoef_neg,
		       double &SelectionCoef_SD_neg,
		       unsigned int *numsites,
		       double *SelCoef,
		       vector< vector<float> > &migration,
		       vector< vector<float> > &migration_cum,
		       double &Pbty_switch_off)
{

  Recombination_Rate = Recombination_Rate/ratio;

  GC_Rate = GC_Rate/ratio;
  
  MutationRate=MutationRate/ratio;
  SelectionCoef_pos=SelectionCoef_pos/ratio;
  SelectionCoef_SD_pos=SelectionCoef_SD_pos/ratio;
  SelectionCoef_neg=SelectionCoef_neg/ratio;
  SelectionCoef_SD_neg=SelectionCoef_SD_neg/ratio;
  Pbty_switch_off=Pbty_switch_off/ratio;

  for(unsigned int i=0;i<(*numsites);i++){
    SelCoef[i]=SelCoef[i]/ratio;
  }


  for(unsigned int i=0;i<migration.size();i++){
    float sum=0.0;
    for(unsigned int j=0;j<migration[i].size();j++){
      if(j!=i){
	migration[i][j]=migration[i][j]/ratio;
	sum+=migration[i][j];
      }
    }
    migration[i][i]=1.0-sum;
  }
  for(unsigned int i=0;i<migration.size();i++){
    migration_cum[i][0]=migration[i][0];
    for(unsigned int j=1;j<migration[i].size();j++){
      migration_cum[i][j]=migration_cum[i][j-1]+migration[i][j];
    }
  }


}


// ******************************************************
///* GetFilePath: return the pathname
// ******************************************************

int GetFPath(char *fname, char *pathname)
{
	char *token;
	int tt=strlen(fname);
	strcpy(pathname,fname);

	if((token=strrchr(fname,CEPS)) == NULL)
	{
		strcpy(pathname,".");
		return SUCCESS_EXEC;
	}

	int t=strlen(token);

        pathname[tt-t]='\0';

	return SUCCESS_EXEC;
}

// ******************************************************
// * GetFileTitle: return title without path but with extension
// * NB: see later how to get rid of extension
// ******************************************************

int GetFTitle(char *fname, char *titlename)
{
   char seps[] = SEPS;
   char *token, *runfname;
   runfname = new char [1024];
   strcpy(runfname,fname);
   strcpy(titlename,fname);
   
   
   token = strtok(runfname, seps);
   
   while( (token = strtok( NULL, seps )) != NULL ) strcpy(titlename,token);
   delete [] runfname;
   return SUCCESS_EXEC;
}

void nrerror(const char error_text[])
{
	fprintf(stderr,"run-time error...\n");
	fprintf(stderr,"%s\n",error_text);
	fprintf(stderr,"...now exiting to system...\n");
	exit(1);
}

uint32_t *uvector(uint32_t nl, uint32_t nh)
/* allocate an uint32_t vector with subscript range v[nl..nh] */
{
	uint32_t *v;

	v=(uint32_t *)malloc((size_t) ((nh-nl+1+NR_END)*sizeof(uint32_t)));
	if (!v) nrerror("allocation failure in lvector()");

return v-nl+NR_END;
}
