# Supplementary material for: Fregene: Simulation of realistic sequence-level data in populations and ascertained samples
Source: BMC Bioinformatics. 2008 Sep 8;9:364. doi: 10.1186/1471-2105-9-364 (PMC2542380; doi:10.1186/1471-2105-9-364)
Supplement: Additional file 1 — FREGENE and SAMPLE codes. this file contains FREGENE and SAMPLE source codes, together with the extensive documentation, and example files to run FREGENE. [file 1471-2105-9-364-S1.tgz › Fregene/Fregene_source/recombinations.cc]

/*
 *  This file is part of FREGENE program.
 *  Copyright (c) Clive J Hoggart   <c.hoggart@imperial.ac.uk>
 *                Taane G Clark     <tgc@well.ox.ac.uk>
 *                Marc Chadeau      <m.chadeau@imperial.ac.uk>
 *
 *  FREGENE is free software; you can redistribute it and/or modify it
 *  under the terms of the GNU General Public License, version 2, as
 *  published by the Free Software Foundation.
 *
 *  FREGENE is distributed in the hope that it will be useful, but
 *  WITHOUT ANY WARRANTY; without even the implied warranty of
 *  MERCHANTABILITY or FITNESS FOR A PARTICULAR PURPOSE.  See the GNU
 *  General Public License for more details.
 *
 *  You should have received a copy of the GNU General Public License
 *  along with this program; if not, write to the Free Software
 *  Foundation, Inc., 59 Temple Place, Suite 330, Boston, MA  02111-1307  USA
 *
 */ 


#include "rand.h"
#include "recombinations.h"
#define DEBUG 0

using namespace std;


Recombinations::Recombinations(uint32_t iChromoLength,
			       double iOverallRate,
			       uint32_t iHS_LENGTH,
			       double i_Fraction_In_HS,
			       double i_HS_spacing,
			       double iGC_RATE,
			       uint32_t iGC_LENGTH,
			       uint32_t i_Regions,
			       uint32_t i_SubsPerRegion,
			       double i_Region_gamma_scale,
			       double i_Region_gamma_shape,
			       double i_SubRegion_gamma_shape,
			       double i_HS_spacing_gamma_shape,
			       double i_Intensity_gamma_shape,
			       int i_HS_COMB,
			       bool RecOutFlag,
			       FILE *fRecOut)
{


  //Reading user-defined parameters
  

  cout <<"1- User defined parameters" << endl;


  ChromoLength = iChromoLength;
  
  OverallRate = iOverallRate;
  HS_LENGTH = iHS_LENGTH;

  Fraction_In_HS = i_Fraction_In_HS;
  HS_spacing=i_HS_spacing;

  GC_RATE = iGC_RATE;
  GC_LENGTH = iGC_LENGTH;

  Regions=i_Regions;
  if(Regions!=0){
    RegionLength=ChromoLength/Regions;
  }
  SubsPerRegion = i_SubsPerRegion;
  SubLength = RegionLength / SubsPerRegion;

  Region_gamma_scale=i_Region_gamma_scale;
  Region_gamma_shape=i_Region_gamma_shape;

  SubRegion_gamma_shape=i_SubRegion_gamma_shape;
 
  HS_spacing_gamma_shape=i_HS_spacing_gamma_shape;
  Intensity_gamma_shape=i_Intensity_gamma_shape;

  HS_COMB=i_HS_COMB;

  cout << "*******************************" << endl;
  cout << "*******************************" << endl;
  cout << "    RECOMBINATION MODEL        " << endl;

  cout << endl << endl;
  
  cout << "1- User defined model parameters." << endl;

  cout << " Chromosome Length (in b): " << ChromoLength <<endl;
  cout << " Overall Recombination Rate (/b/generation): " << OverallRate << endl;
  cout << " Hospot Length (in b):" << HS_LENGTH <<endl;

  cout << " Proportion of the recombinations occuring in hostpots " << Fraction_In_HS <<endl;
  
  cout << " Mean distance between HS (in b): " << HS_spacing <<endl;

  cout << " Overall gene conversion rate: " << GC_RATE <<endl;
  cout << " Length of the gene-conversion (in b): " << GC_LENGTH <<endl;

  if(HS_COMB==1){
    cout << " Combined rates for crossovers and GC (HS_COMB=1)" << endl;
  }
  else{
    cout << " GC are sampled independently fron crossovers (uniformly; HS_COMB=0)" << endl;
  }

  cout << endl;

  cout << "2- Hiererchical model specifications" << endl; 

  cout << " Number of regions for one chromo: " << Regions << " -- length (in b): " << RegionLength <<endl;
  cout << " Number of Sub-regions per regions: " << SubsPerRegion << " -- length (in b): " << SubLength <<endl;

  cout << endl;
 
  cout << "3- Parameters of to sample rates" << endl; 

  cout << " Sampling rates for each regions: scale = " << Region_gamma_scale << " -- shape = " << Region_gamma_shape <<endl;

  cout << " Sampling rates for each sub-regions: shape = " << SubRegion_gamma_shape <<endl;
 
  cout << " Sampling the spacing between two hotspots: shape = " << HS_spacing_gamma_shape <<endl;

  cout << " Sampling intensity of each hotspot: shape = " << Intensity_gamma_shape <<endl;

  //Checking consistency of recombination parameters.
  
  if(Fraction_In_HS!=0.0 && Fraction_In_HS< ((double)(HS_LENGTH)/(double)(SubLength))){
    cout << "!!!!!!!!!!!!!!!!!!!!!!!!!!!!!!!!!!!!!!!!!!!!!!!!!!!" << endl
	 << "!!!!!!!!!!!!!!!!!!! WARNING !!!!!!!!!!!!!!!!!!!!!!!" << endl
	 << "!!!!!!!!!!!!!!!!!!!!!!!!!!!!!!!!!!!!!!!!!!!!!!!!!!!" << endl << endl
	 << "The user-defined proportion of recombination (" << Fraction_In_HS << ")" << endl
	 << "is too small, or the ratio ratio=HS_LENGTH/SubLength" << endl
	 << "(" <<HS_LENGTH << "/" <<SubLength << "=" << (double)(HS_LENGTH)/(double)(SubLength) << ")" <<endl
	 << "is too big, should have F> ratio --- RUN STOPPED" << endl
	 << "!!!!!!!!!!!!!!!!!!!!!!!!!!!!!!!!!!!!!!!!!!!!!!!!!!!" << endl
	 << "!!!!!!!!!!!!!!!!!!!!!!!!!!!!!!!!!!!!!!!!!!!!!!!!!!!" << endl;
    exit(0);
  }
  
   //Defining Position of regions (fixed and given by RegionLength)
  //and rates (throughout the region):
  //RegionRates and RegionPosn

 
  double rate, sum=0.0;
  uint32_t posn=0;
  for( unsigned int i = 0; i < Regions; i++ ){
    rate = gengam( Region_gamma_scale, Region_gamma_shape);
    RegionRates.push_back( rate );
    sum += rate;
    RegionPosn.push_back(posn);
    posn += RegionLength;
  }


  //Standardizing Rates: to match Overall rate.
  for( unsigned int i = 0; i < Regions; i++ ){
    RegionRates[i] *= Regions*OverallRate/sum;
  }
  
  //Defining the number of rows of all matrices: Regions.
  RegionCDF.resize(Regions);
  SubRate.resize(Regions);
  SubCDF.resize(Regions);
  SubPosn.resize(Regions);
  HS_posn.resize(Regions);
  HS_intensity.resize(Regions);
  HS_CDF_matrix.resize(Regions);
  
 
  uint32_t length=0;
  double subsum =0.0;
  double h=0.0;
  double t = (double)(HS_LENGTH) / (double)(SubLength);

  double intensity=0.0, sumintensity=0.0;


  
  for( unsigned int i = 0; i < Regions; i++ ){
    subsum = 0;
    //Defining the number of rows of matrices: SubsPerRegion
    
    if(DEBUG==1){
      cout << endl;
      cout << "Region number "<< i+1 << "/" << Regions << " -- Starting Posn " << RegionPosn[i] << " -- Rate " << RegionRates[i] << endl;
    }
    

    SubRate[i].resize( SubsPerRegion );
    SubCDF[i].resize( SubsPerRegion );
    SubPosn[i].resize( SubsPerRegion );
    HS_posn[i].resize( SubsPerRegion );
    HS_intensity[i].resize( SubsPerRegion );
    HS_CDF_matrix[i].resize(SubsPerRegion);

    //For each subRegion: attribute a row rate.
    for( unsigned int j = 0; j < SubsPerRegion; j++ ){
      SubRate[i][j] = gengam( SubRegion_gamma_shape/RegionRates[i],
			      SubRegion_gamma_shape);
      subsum += SubRate[i][j];
    }
    posn = 0;
    for( unsigned int j = 0; j < SubsPerRegion; j++ ){
      sumintensity = 0.0;

      //Filling the postion matrix for sub regions: incremented by SubLength.
      SubPosn[i][j]=posn;
      posn += SubLength;

      //Standardizing Rates: to match overall rate over the region.
      SubRate[i][j] *= SubsPerRegion*RegionRates[i] / subsum;
      if(DEBUG==1){
	cout << endl;
	printf("\tSubRegion number %u/%u -- starting posn=%u -- rate=%e \n",j+1,SubsPerRegion,SubPosn[i][j],SubRate[i][j]);
      }

      //Sart of the first HS of the subregion is at least at the
      //following length from thebeginning of the subregion.
      
      length = (uint32_t)gengam(HS_spacing_gamma_shape/HS_spacing,HS_spacing_gamma_shape);
 

 //      cout << "Test i= " << i << " j= " << j  << " SubLength " <<  SubLength << " Subrate= " << SubRate[i][j] 
// 	   << " F_IN_HS= " << Fraction_In_HS << " t " << t << endl;

      double BckGd_rate=SubLength*SubRate[i][j]*(1-Fraction_In_HS)/(1-t);

     
      
      //Intensity of each hotspost is sampled until reaching the end
      //of subRegion (i.e. variable number of hostpots in each sub region).
      
      while( length < SubLength ){
	
	//Recording the position of the current hostspot
	HS_posn[i][j].push_back( length );
	if(Fraction_In_HS==0.0){
	  intensity =BckGd_rate;
	  HS_intensity[i][j].push_back(intensity);
	  sumintensity += intensity;
	}
	else{
	  //Sampling the corresponding intensity
	  intensity = gengam( Intensity_gamma_shape/SubRate[i][j], Intensity_gamma_shape );
	  HS_intensity[i][j].push_back( intensity );
	  sumintensity += intensity;
	}
	//Defining the upper-bound of the hotspot, accordingly to the
	//HS_Spacing and HS_Length.
	length += (uint32_t)(gengam(HS_spacing_gamma_shape/HS_spacing,
					 HS_spacing_gamma_shape)
				  + HS_LENGTH);
	
      }
      
      //Standardizing factor
      
      h = (SubRate[i][j]/sumintensity)*(Fraction_In_HS - t)/(t*(1-t));
      
      
      //For all regions, intensity is weighted
      if(Fraction_In_HS!=0.0){
	for( unsigned int k = 0; k < HS_intensity[i][j].size(); k++ ){
	  HS_intensity[i][j][k] *= h;
	  HS_intensity[i][j][k] *= HS_LENGTH;
	  
	}
      }
      //Last element of the vector: Background Rate.
      
      HS_intensity[i][j].push_back( BckGd_rate );
      HS_posn[i][j].push_back(0);

      if(DEBUG==1){
	
	for( unsigned int k = 0; k < HS_intensity[i][j].size()-1; k++ ){
	  printf("\t\t Hotspot number %u/%u -- Posn= %u -- Intensity1= %.5e -- Intensity_tot= %.5e -- sum=%.5e\n",k+1,HS_intensity[i][j].size()-1,HS_posn[i][j][k],HS_intensity[i][j][k]/HS_LENGTH,HS_intensity[i][j][HS_intensity[i][j].size()-1]/SubLength,HS_intensity[i][j][k]/HS_LENGTH+HS_intensity[i][j][HS_intensity[i][j].size()-1]/SubLength);
	}
      }
      
    }
  }

  //Calculating CDF for Regions rates.
  //Getting Cumulative rates.


  RegionCDF[0]=RegionRates[0];
  for(unsigned int i=1;i<RegionCDF.size();i++){
    RegionCDF[i]=RegionCDF[i-1]+RegionRates[i];
  }
  //Standardizing.
  for(unsigned int i=0;i<RegionCDF.size();i++){
    RegionCDF[i]/=RegionCDF[RegionCDF.size()-1];
  }
  


  //Calculating CDF for Sub-Regions rates.
  //Getting Cumalative rates.
  for(unsigned int i=0;i<SubCDF.size();i++){
    //Getting Cumulative rates.
    SubCDF[i][0]=SubRate[i][0];
    for(unsigned int j=1;j<SubCDF[i].size();j++){
      SubCDF[i][j]=SubCDF[i][j-1]+SubRate[i][j];
    }
    //Standardizing.
    for(unsigned int j=0;j<SubCDF[i].size();j++){
      SubCDF[i][j]/=SubCDF[i][SubCDF[i].size()-1];
    }
  }
  

  
  //Defining the Probability matrix.
  
  for(unsigned int i=0;i<HS_CDF_matrix.size();i++){
    if(RecOutFlag){
      uint32_t posn_init=RegionPosn[i];
      uint32_t posn_final=posn_init+RegionLength-1;
      double per_base_rate=RegionRates[i];
      fprintf(fRecOut,"0\t %u\t %u\t %e\n",posn_init,posn_final,per_base_rate);   
    }
    
    for(unsigned int j=0;j<HS_CDF_matrix[i].size();j++){
      unsigned int nb_elements=HS_intensity[i][j].size();
      if(RecOutFlag){
	uint32_t posn_init=RegionPosn[i]+SubPosn[i][j];
	uint32_t posn_final=posn_init+SubLength-1;
	double BckGroundRate_per_base=HS_intensity[i][j][HS_intensity[i][j].size()-1]/(double)(SubLength);
	fprintf(fRecOut,"1\t %u\t %u\t %e\n",posn_init,posn_final,BckGroundRate_per_base);   
      }
 
      //Getting the size of the vector: #Hotspots.
      HS_CDF_matrix[i][j].resize(nb_elements);
      //Step 1: Getting Cumulative rates.
      HS_CDF_matrix[i][j][0]=HS_intensity[i][j][0];
      if(RecOutFlag){
	uint32_t posn_init=RegionPosn[i]+SubPosn[i][j]+HS_posn[i][j][0];
	uint32_t posn_final=posn_init+HS_LENGTH;
	double Intensity_per_base=(HS_intensity[i][j][0]/(double)(HS_LENGTH)
				   +HS_intensity[i][j][HS_intensity[i][j].size()-1]/(double)(SubLength));
	fprintf(fRecOut,"2\t %u\t %u\t %e\n",posn_init,posn_final,Intensity_per_base);   
      }
      
      for(unsigned int k=1;k<HS_intensity[i][j].size();k++){
	HS_CDF_matrix[i][j][k]=HS_CDF_matrix[i][j][k-1]+HS_intensity[i][j][k];

	if(RecOutFlag && k!=(HS_intensity[i][j].size()-1)){
	  uint32_t posn_init=RegionPosn[i]+SubPosn[i][j]+HS_posn[i][j][k];
	  uint32_t posn_final=posn_init+HS_LENGTH;
	  double Intensity_per_base=(HS_intensity[i][j][k]/(double)(HS_LENGTH)
				     +HS_intensity[i][j][HS_intensity[i][j].size()-1]/(double)(SubLength));
	  fprintf(fRecOut,"2\t %u\t %u\t %e\n",posn_init,posn_final,Intensity_per_base);   
	}

      }
      //Step 2: Standardizing.
      for(unsigned int k=0;k<HS_intensity[i][j].size();k++){
	HS_CDF_matrix[i][j][k]/=HS_CDF_matrix[i][j][HS_CDF_matrix[i][j].size()-1];
      }
    }
  }

  
}


void Recombinations::UpdateRecombinationRate( double factor )
{
  OverallRate *= factor;
  GC_RATE *= factor;
}
double Recombinations::GetRecombinationRate()
{
  return OverallRate;
}

void Recombinations::GetRecombinations(vector<uint32_t>& BreakPointVector)
{
  uint32_t region=0, sub=0, hs=0, posn;
  
  // Generate cross-overs
  unsigned short recoms = genpoi( (double)OverallRate*ChromoLength );
  unsigned short gc = genpoi( (double)GC_RATE*ChromoLength );


  if(DEBUG==1){
    cout << "\trecoms " << recoms << " -- gc " << gc << endl;
  }

  BreakPointVector.clear();
  
  if(recoms+gc>0){
    
    BreakPointVector.resize(2);
    BreakPointVector[0]=0;
    BreakPointVector[1]=ChromoLength;
    
    for( unsigned int ii = 0; ii < recoms; ii++ ){
    
      if(Fraction_In_HS==0.0){
	posn = SampleFromRange( 0, ChromoLength );
	if( posn<=ChromoLength){
	  BreakPointVector.push_back( posn );
	}
      }
      else{
	if(DEBUG==1){
	  cout << "RegionCDF,  size " << RegionCDF.size() << endl;
	  for(unsigned int i = 0;i<RegionCDF.size();i++){
	    cout << RegionCDF[i] << " ";
	  }
	  cout << endl;
	}
	region = SampleFromDiscrete_new( RegionCDF );
	if(DEBUG==1){
	  cout << "region " << region << endl;
	  cout << "SubCDF[region], size " << SubCDF[region].size() << endl;
	  for(unsigned int i = 0;i<SubCDF[region].size();i++){
	    cout << SubCDF[region][i] << " ";
	  }
	  cout <<endl;
	}
	
	sub = SampleFromDiscrete_new( SubCDF[region] );
	if(DEBUG==1){
	  cout <<" -- sub " << sub << endl;
	  cout << "HS_CDF_matrix[region][sub], size = " << HS_CDF_matrix[region][sub].size() << endl;
	  for(unsigned int i = 0;i<HS_CDF_matrix[region][sub].size();i++){
	    cout << HS_CDF_matrix[region][sub][i] << " ";
	  }
	  cout <<endl;
	}
	hs = SampleFromDiscrete_new( HS_CDF_matrix[region][sub] );

	if(DEBUG==1){
	  cout << " -- hs " << hs << endl;
	}
	if( hs == HS_intensity[region][sub].size() - 1 ){
	  posn = SampleFromRange( 0, SubLength ) + SubPosn[region][sub] + RegionPosn[region];
	  if( posn<=ChromoLength){
	    BreakPointVector.push_back( posn );
	  }
	}
	else{
	  posn = SampleFromRange( 0, HS_LENGTH ) + HS_posn[region][sub][hs] + SubPosn[region][sub] + RegionPosn[region];
	  if( posn <= ChromoLength ){
	    BreakPointVector.push_back( posn );
	  }
	}
      }
    }
    
    for( unsigned int i = 0; i < gc; i++ ){
      if(HS_COMB==0 || Fraction_In_HS==0.0){
	posn = SampleFromRange(1,(ChromoLength-GC_LENGTH));
	
	if( posn <= ChromoLength ){
	  BreakPointVector.push_back(posn);
	}
	if(posn <= ChromoLength ){
	  BreakPointVector.push_back( (posn + GC_LENGTH) );
	}
      }
      else{//Combined rates for CO and GC HS_COMB=1;
	region = SampleFromDiscrete_new( RegionCDF );
	sub = SampleFromDiscrete_new( SubCDF[region] );
	hs = SampleFromDiscrete_new( HS_CDF_matrix[region][sub] );
	if( hs == HS_intensity[region][sub].size() - 1 ){
	  posn = SampleFromRange( 0, SubLength ) + SubPosn[region][sub] + RegionPosn[region];
	  if( posn <= ChromoLength ){
	    BreakPointVector.push_back( posn );
	  }
	  if( posn <= ChromoLength - GC_LENGTH){
	    BreakPointVector.push_back( posn+GC_LENGTH );
	  }
	}
	else{
	  posn = SampleFromRange( 0, HS_LENGTH ) + HS_posn[region][sub][hs] + SubPosn[region][sub] + RegionPosn[region];
	  if( posn <= ChromoLength ){
	    BreakPointVector.push_back( posn+GC_LENGTH );
	  }
	  if( posn <= ChromoLength - GC_LENGTH){
	    BreakPointVector.push_back( posn+GC_LENGTH );
	  }
	}
      }
    }
    
    sort( BreakPointVector.begin(), BreakPointVector.end() );
  }
  
  
}
