# Supplementary material for: Fregene: Simulation of realistic sequence-level data in populations and ascertained samples
Source: BMC Bioinformatics. 2008 Sep 8;9:364. doi: 10.1186/1471-2105-9-364 (PMC2542380; doi:10.1186/1471-2105-9-364)
Supplement: Additional file 1 — FREGENE and SAMPLE codes. this file contains FREGENE and SAMPLE source codes, together with the extensive documentation, and example files to run FREGENE. [file 1471-2105-9-364-S1.tgz › Fregene/Fregene_source/biology.cc]

/*
 *  This file is part of FREGENE program.
 *  Copyright (c) Clive J Hoggart   <c.hoggart@imperial.ac.uk>
 *                Taane G Clark     <tgc@well.ox.ac.uk>
 *                Marc Chadeau      <m.chadeau@imperial.ac.uk>
 *
 *  FREGENE is free software; you can redistribute it and/or modify it
 *  under the terms of the GNU General Public License, version 2, as
 *  published by the Free Software Foundation.
 *
 *  FREGENE is distributed in the hope that it will be useful, but
 *  WITHOUT ANY WARRANTY; without even the implied warranty of
 *  MERCHANTABILITY or FITNESS FOR A PARTICULAR PURPOSE.  See the GNU
 *  General Public License for more details.
 *
 *  You should have received a copy of the GNU General Public License
 *  along with this program; if not, write to the Free Software
 *  Foundation, Inc., 59 Temple Place, Suite 330, Boston, MA  02111-1307  USA
 *
 */ 


//******************************************************************
//* Include
//******************************************************************

#include <stdlib.h>
#include <stdio.h>
#include <time.h>
#include <math.h>
#include <iostream>
#include "recombinations.h"
#include "rand.h"
#include "biology.h"
#include <vector>
#include <algorithm>


using namespace std;

#define DEBUG 0

//*********************************************************
//* EXTERNALs parameters 
//********************************************************

extern uint32_t MaxNbMutChromo;
extern uint32_t ChromoLength;
extern double  MutationRate; 
extern uint32_t  NoGroups;
extern vector< vector<float> > migration_cum;
extern double Sel_prop;

extern double SelectionCoef_pos;
extern double SelectionCoef_SD_pos;
extern double SelectionCoef_neg;
extern double SelectionCoef_SD_neg;
extern double prop_pos_sel_coef;
extern double prop_sel_local;


extern double SelectionDom_pos;
extern double SelectionDom_SD_pos;
extern double SelectionDom_neg;
extern double SelectionDom_SD_neg;
extern double prop_pos_sel_dom;

extern uint32_t *PosnOfSel;
extern uint32_t *SelGeneration;
extern uint32_t *SelCoef;
extern uint32_t *SelDom;
extern uint32_t *GroupSel;

extern unsigned int *List_swapped_sites;

extern bool FitnessFlag;

extern uint32_t MaxElements;


double SELECT_MUT(const double Mean_pos,
		  const double SD_pos,
		  const double Mean_neg,
		  const double SD_neg,
		  const double prop_positive_coefficient)
{
  double coef=0.0;
  double unif = myrand();

  
  if(prop_positive_coefficient<0.0){
    cout << "Proportion of positive coeficient (prop_positive_coefficient)<=0" << endl
	 << "Check Parameter File " << endl;
    exit(1);
  }
  
  if(unif< prop_positive_coefficient){//positive coef is sampled
    if(SD_pos>0.0){
      coef = gennor(Mean_pos,SD_pos);
    }
    else{
      coef = Mean_pos;
    }
  }
  else{//negative coef is sampled
    
    if(SD_neg>0.0){
      coef = gennor(Mean_neg,SD_neg);
    }
    else{
      coef = Mean_neg;
    }
  }
  return coef;
  
}


int TYPE_MUT(const double Sel_prop)
{

  double unif; int type=0;
  unif = myrand();
  if(unif<Sel_prop) type=1;

  return type;
}


void APPLY_MUTATION(uint32_t *_POPN,
		    uint32_t *_INDEX,
		    const double Mut_x_Chromo,
		    const double Sel_prop,
		    const double SelectionCoef_pos,
		    const double SelectionCoef_SD_pos,
		    const double SelectionCoef_neg,
		    const double SelectionCoef_SD_neg,
		    const double prop_pos_sel_coef,
		    const double SelectionDom_pos,
		    const double SelectionDom_SD_pos,
		    const double SelectionDom_neg,
		    const double SelectionDom_SD_neg,
		    const double prop_pos_sel_dom,
		    uint32_t k, 
		    const uint32_t Chromo,
		    const uint32_t _NoSequencePOPN,
		    const uint32_t _NoSequenceNEWPOPN,
		    uint32_t *PosnOfSel, 
		    uint32_t *SelGeneration,
		    double *SelCoef,
		    double *SelDom,
		    uint32_t *GroupSel, 
		    unsigned int *numsites,
		    uint32_t loop,
		    unsigned int *List_swapped_sites,
		    bool BackMutFlag,
		    FILE *fBackMut,
		    bool DbleHitFlag,
		    FILE *fDbleHit,
		    vector <uint32_t> &Current_allele_counts,
		    const int ENABLE_SELECTION,
		    const double prop_sel_local,
		    uint32_t current_group)
{
  uint32_t i;
  int mut_type=0;
  uint32_t nbMutToApply = genpoi( Mut_x_Chromo );
  uint32_t baseChosen=0;
  uint32_t Allele_count=0;
  //Defining the position of the first element of the chromosome.
  uint32_t First_element_chromo=_INDEX[Chromo];
  //Defining the position of the first element of the chromosome.
  uint32_t Last_element_chromo=_INDEX[Chromo]+k;
  
  if(DEBUG==1){
    cout <<"\t3.2 In APPLY_MUTATION" << endl;
    cout <<"\tMean number of new mutations " << Mut_x_Chromo << endl;
    cout <<"\tNb mew mutations " << nbMutToApply << endl;
  }
  

  
  for( i = 0; i < nbMutToApply; i++ ){     
    // generate selection coeficients //
    baseChosen=SampleFromRange(1,ChromoLength);
    _POPN[ _INDEX[ Chromo ]+k ]=baseChosen;
    
    if(DEBUG==1){
      cout << "\tNew mutation " << i+1 << "/" << nbMutToApply << " -- Position "<< baseChosen << " -- Rank in New Pop " << k << " in vector " << _INDEX[ Chromo ]+k;
      
    }
    k++;
    
    if(BackMutFlag==true || DbleHitFlag==true){
      //Checking the swapping status
      int Is_swapped=List_swapped_sites[baseChosen];
      //Counting the number of times basechosen is reported in the chromosome
      unsigned int Nb_copies=count(&_POPN[First_element_chromo],&_POPN[Last_element_chromo],baseChosen);
      
      if(Is_swapped==0){
	Allele_count=Current_allele_counts[baseChosen];
	
	if(Allele_count> _NoSequencePOPN){
	  cout << "!!!!!problem Allele Count = " << Allele_count <<" -- Pos " << baseChosen << " loop " << loop << endl;
	}
	
	//1.1. Back Mutation: The site is still polymorphic
	//(Allele_count >0) and if the chromosome was already
	//carrying the ancestral allele (Nb_copies>0)
	
	if(Nb_copies>0 && Allele_count >0){
	  if(BackMutFlag==true){

	    int Is_selected=0;
	    long unsigned int rank_temp=0;

	    while(baseChosen!=PosnOfSel[rank_temp] && rank_temp<=(*numsites)){
	      rank_temp++;
	    }
	    if(rank_temp<(*numsites)){
	      Is_selected=1;
	    }
	    else{
	      Is_selected=0;
	    }
	    if(DEBUG==1){
	    cout << "Current BckMut " << baseChosen << " -- IsSel " << Is_selected << endl;
	    cout << "List selected sites " << endl << "\t";
	    for(unsigned int ii=0;ii<(*numsites);ii++){
	      cout << PosnOfSel[ii] << " ";
	    }
	    cout << endl;
	    }
	    fprintf(fBackMut,"%u\t %u\t %u %d\t %u\t %d\n",loop,Chromo,baseChosen,Is_swapped,Allele_count,Is_selected);
	  }
	}
	//1.2. Dble Hit: the site is polymorphic (Allele_count >0),
	//and the chromosme was not carrying the ancestral allele
	//(Nb_copies=0)
	
	else if(Nb_copies==0 && Allele_count >0){
	  if(DbleHitFlag==true){
	    int Is_selected=0;
	    long unsigned int rank_temp=0;

	    while(baseChosen!=PosnOfSel[rank_temp] && rank_temp<=(*numsites)){
	      rank_temp++;
	    }
	    if(rank_temp<(*numsites)){
	      Is_selected=1;
	    }
	    else{
	      Is_selected=0;
	    }

	    fprintf(fDbleHit,"%u\t %u\t %u %d\t %u\t %d\n",loop,Chromo,baseChosen,Is_swapped,Allele_count,Is_selected);
	  }
	}
      }
      else{//swapped allele
	
	uint32_t Allele_count=_NoSequencePOPN-Current_allele_counts[baseChosen];
	if(Allele_count>_NoSequencePOPN || Current_allele_counts[baseChosen]>_NoSequencePOPN){
	  cout << "!!!!!SWAPPED problem Allele Count = " << Allele_count << " -- Pos " << baseChosen << " loop " << loop << endl;
	}
	
	//2.1 Back Mutation: The site is still polymorphic
	//(Allele_count <Pop_size) and the chromosome already
	//carries the ancestral allele (Nb_copies=0)
	if(Nb_copies==0 && Allele_count<_NoSequencePOPN){
	  if(BackMutFlag==true){
	    int Is_selected=0;
	    long unsigned int rank_temp=0;
	    
	    while(baseChosen!=PosnOfSel[rank_temp] && rank_temp<=(*numsites)){
	      rank_temp++;
	    }
	    if(rank_temp<(*numsites)){
	      Is_selected=1;
	    }
	    else{
	      Is_selected=0;
	    }
	    if(DEBUG==1){
	      cout << "Current BckMut " << baseChosen << " -- IsSel " << Is_selected << endl;
	      cout << "List selected sites " << endl << "\t";
	      for(unsigned int ii=0;ii<(*numsites);ii++){
		cout << PosnOfSel[ii] << " ";
	      }
	      cout << endl;
	    }
	    
	    fprintf(fBackMut,"%u\t %u\t %u %d\t %u\t %d\n",loop,Chromo,baseChosen,Is_swapped,Allele_count,Is_selected);
	  }
	}
	//2.2 Dble Hit: The site is still polymorphic
	//(Allele_count <Pop_size) and the chromosome does not carry
	//the ancestral allele (Nb_copies=1)
	
	else if(Nb_copies>0 && Allele_count<_NoSequencePOPN){
	  if(DbleHitFlag==true){
	    int Is_selected=0;
	    long unsigned int rank_temp=0;
	    
	    while(baseChosen!=PosnOfSel[rank_temp] && rank_temp<=(*numsites)){
	      rank_temp++;
	    }
	    if(rank_temp<(*numsites)){
	      Is_selected=1;
	    }
	    else{
	      Is_selected=0;
	    }

	    fprintf(fDbleHit,"%u\t %u\t %u %d\t %u\t %d \n",loop,Chromo,baseChosen,Is_swapped,Allele_count,Is_selected);
	  }
	}
      }//end of if Swapped==1
    }//end of if BackMutFlag=true
    
     //ONLY FOR SELECTION MODEL
   
    if(ENABLE_SELECTION==1){
      mut_type = TYPE_MUT(Sel_prop);
      if(DEBUG==1){
	cout << " -- Mut type " << mut_type << " nb of selected " << *numsites;
      }
      if(mut_type>0){
	
	(SelCoef)[(*numsites)] = (double) SELECT_MUT(SelectionCoef_pos,
						     SelectionCoef_SD_pos,
						     SelectionCoef_neg,
						     SelectionCoef_SD_neg,
						     prop_pos_sel_coef);
	
	(SelDom)[(*numsites)] =  (double) SELECT_MUT(SelectionDom_pos,
						     SelectionDom_SD_pos,
						     SelectionDom_neg,
						     SelectionDom_SD_neg,
						     prop_pos_sel_dom);
	
	
	(SelGeneration)[(*numsites)] = (uint32_t)(loop); 
	(PosnOfSel)[(*numsites)] = (uint32_t)(baseChosen);

	double test_grp=myrand();
	uint32_t current_sel_grp=0;
	if(test_grp<prop_sel_local){
	  current_sel_grp=current_group;
	}
	else{
	  current_sel_grp=100;
	}
	(GroupSel)[(*numsites)]=current_sel_grp;


	if(DEBUG==1){
	  cout << " -- Selection coef " << SelCoef[*numsites] <<  " -- Dom " << SelDom[*numsites] << endl;
	}
	
	(*numsites)++;
      }
      
    }
  }
  
  if(DEBUG==1){
    cout << endl;
  }
  
  // put a zero after the new mutation
  _POPN[ _INDEX[Chromo] + k]=0;
  //***     END OF MUTATION        *****
  // update max nub of mutation
  if( MaxNbMutChromo < k+1 ){
    MaxNbMutChromo = k+1;
  }
  // define position for next chromosome
  if( Chromo != _NoSequenceNEWPOPN-1 ){
    _INDEX[Chromo+1] = _INDEX[Chromo] + k + 1;
  }
  // we do not need position of n+1 chromo, we've only n chromos
  if(DEBUG==1){
    cout << "\tNew Chomosome AFTER New Mutations, pos in the new pop=" << Chromo << endl
	 <<"\t";
    for(i=_INDEX[ Chromo ];i<=_INDEX[ Chromo ]+k;i++){
      cout << _POPN[i] << " ";
    }  
    cout <<endl;
  }
  
  
}


double CALC_FITNESS(const uint32_t *_POPN,
		    const uint32_t *_INDEX,
		    uint32_t k1,
		    uint32_t k2,
		    uint32_t *PosnOfSel,
		    double *SelCoef,
		    double *SelDom,
		    uint32_t *GroupSel,
		    unsigned int *numsites,
		    uint32_t Chromo1,
		    uint32_t Chromo2,
		    unsigned int *List_swapped_sites,
		    uint32_t current_group)
{  


  uint32_t i=0, k=0;
  unsigned int s_temp = (*numsites);
  uint32_t *temp_sel = new uint32_t [s_temp];
  double tot_s=0.0, fitness=0.0;

  *temp_sel=0;
  double Is_under_sel=0.0;  

 
  for(i=0; i< (*numsites); i++){
    temp_sel[i]=0;
    for(k=0; k<=k1; k++){
      if(_POPN[ _INDEX[Chromo1]+k ] == (PosnOfSel)[i]){
	(temp_sel[i])++;
	break;
      }
    }
    
    for (k=0; k<=k2;k++){
      if(_POPN[ _INDEX[Chromo2]+k ] == (PosnOfSel)[i]){
	(temp_sel[i])++;
	break; 
      }
    }
  }
  
  tot_s=0.0;
  
  for(i=0; i<(*numsites); i++){
    //Checking if the current selected site is locally or globally
    //under selection.
    Is_under_sel=0.0;
    
    if(GroupSel[i]==current_group || GroupSel[i]==100 ){
      Is_under_sel=1.0;
    }
    
  
    
   
    
    if(List_swapped_sites[PosnOfSel[i]]==0){
      if(temp_sel[i]==1){//case1: heterozygote at site i
	tot_s += (Is_under_sel* SelCoef[i] * SelDom[i]);
      }
      else if(temp_sel[i]==2){//case2: derived homozygote at site i
	tot_s += (Is_under_sel*SelCoef[i]);
      }
    }
    
    else{//swapped allele
      
      if(temp_sel[i]==1){//case1: heterozygote at site i
	tot_s += (Is_under_sel* SelCoef[i] * SelDom[i]);
      }
      else if (temp_sel[i]==0){//case3: derived homozygote at site i
	tot_s += (Is_under_sel*SelCoef[i]);
      }
    }
    if(DEBUG==1){
      cout << "selected site " << i << " -- GroupSel " << GroupSel[i] << " -- Posn " << PosnOfSel[i] << " -- Is_under_sel "
	   << Is_under_sel << " --tot_s " << tot_s <<endl;
    }
 
  }
 

  fitness = 1.0 + tot_s;
  if(DEBUG==1){
    cout << "RESULTING FITNESS " << fitness << endl;
  }
  
  delete [] temp_sel;  
  
  return(fitness);
  
}


void ApplyTransmission(Recombinations &recom,
		       const uint32_t *_POPN,
		       const uint32_t *_INDEX,
		       uint32_t *_POPNGroup,
		       uint32_t *_NEWPOPN,
		       uint32_t *_INDEXNEW,
		       uint32_t _NoSequencePOPN,
		       uint32_t _NoSequenceNEWPOPN,
		       uint32_t *_NEWPOPNGroup,
		       uint32_t *_LastOccupiedElement,
		       uint32_t *PosnOfSel,
		       uint32_t *SelGeneration,
		       double *SelCoef,
		       double *SelDom,
		       uint32_t *GroupSel,
		       unsigned int *numsites,
		       uint32_t loop,
		       unsigned int *List_swapped_sites,
		       const int ENABLE_SELECTION,
		       double *vect_monitor,
		       const double PROP_SELFING,
		       bool BackMutFlag,
		       FILE *fBackMut,
		       bool DbleHitFlag,
		       FILE *fDbleHit,
		       vector<uint32_t> &Current_allele_counts,
		       double Pbty_switch_off)
{
  double Mut_x_Chromo = ChromoLength * MutationRate;
  //  cout << "ChromoLength " << ChromoLength << " MutationRate " << MutationRate << endl;

  vector<uint32_t> BreakPointVector;
  float *current_mig_rate = new float [migration_cum.size()];
  

  uint32_t i=0,j=0, k=0, gruppo=0, newGroup=0, individual=0;
  uint32_t Chromo1 = 0, Chromo2 = 0, First_Chromo=0,Second_Chromo=0;
  MaxNbMutChromo =0;

  double mean_fitness =0.0;

  double total_fitness=0.0;
  double ind_fitness=0.0;

  uint32_t No_Mut_First_Chromo=0;
  uint32_t No_Mut_Second_Chromo=0;

  int Which_Chromo=0;
  uint32_t Pos_gamete_1=0;
  uint32_t Pos_gamete_2=0;
  uint32_t Pos_gamete_3=0;
  uint32_t Pos_gamete_4=0;

  uint32_t nb_recombinant=0;
  uint32_t nb_UN_recombinant=0;

  int ENABLE_SELFING=0;
  double max_fitness=0.0;


  

  //Computing the allele count at each generation, before creating new
  //individuals, used for tracking Dble Hits ans Back mutations.
  
 
  // FOR EACH GROUP here is the loop


  
  if(DEBUG==1){
    cout << endl << "********************************" << endl
	 << "********************************" << endl
	 << "LOOP " << loop << endl
	 << "In ApplyTransmission" << endl
	 << endl;
  }
  
  
  
  vector <double> Parental_Fitnesses(_POPNGroup[NoGroups]);
  vector <double> Max_fitness_per_group(NoGroups+1);
  Max_fitness_per_group[0]=0.0;
  
  
  if(DEBUG==1){
    cout << "Group " << gruppo << " -- _NEWPOPNGroup[gruppo] " << _NEWPOPNGroup[gruppo] << " -- indMax "<< _NEWPOPNGroup[gruppo]/2 << endl;
  }
  
  
  
  if(ENABLE_SELECTION==1){
    
    //Switching off some of the selected sites.
    for(unsigned int selected_site=0;selected_site<(*numsites);selected_site++){
      double rand_status=myrand();

      if(rand_status<Pbty_switch_off){
	if(DEBUG==1){
	  cout << "Loop " << loop << " -- selected site at posn " << PosnOfSel[selected_site]
	       << " -- generated at generation " << SelGeneration[selected_site]
	       << " is SWITCHED OFF " << endl
	       << "\t Previous s " << SelCoef[selected_site] << endl
	       << "\t Previous h " << SelDom[selected_site] << endl;
	}

	SelCoef[selected_site]=0.0;
	SelDom[selected_site]=0.0;
	if(DEBUG==1){
	  cout << "\t New s " << SelCoef[selected_site] << endl
	       << "\t New h " << SelDom[selected_site] << endl << endl;
	}

      }
    }
    
    
    //Computation of the fitness for all parents
    
    int temp_counter=0;
  
    for (gruppo=1;gruppo<NoGroups+1;gruppo++){
      for(individual=_POPNGroup[gruppo-1]/2;individual<_POPNGroup[gruppo]/2;individual++){
	
	temp_counter ++;
	
	First_Chromo=(2*individual);
	Second_Chromo=(2*individual+1);
	
	No_Mut_First_Chromo=0;
	while(_POPN[ _INDEX[First_Chromo]+No_Mut_First_Chromo ]!=0){
	  No_Mut_First_Chromo++;
	}
	No_Mut_Second_Chromo=0;
	while(_POPN[ _INDEX[Second_Chromo]+No_Mut_Second_Chromo ]!=0){
	  No_Mut_Second_Chromo++;
	}
	
	
	
	ind_fitness = CALC_FITNESS( _POPN,
				    _INDEX,
				    No_Mut_First_Chromo,
				    No_Mut_Second_Chromo,
				    PosnOfSel,
				    SelCoef,
				    SelDom,
				    GroupSel,
				    numsites,
				    First_Chromo,
				    Second_Chromo,
				    List_swapped_sites,
				    gruppo);
	
	
	if(ind_fitness<0){
	  ind_fitness=0;
	}
	
	total_fitness+=ind_fitness;
	
	Parental_Fitnesses[individual]=ind_fitness;
	if(DEBUG==1){
	  cout << "ind " << individual << "/" << _POPNGroup[NoGroups]/2 
	       << " -- first X " << First_Chromo << " --second X " << Second_Chromo << " -- Ind Fitness = " << ind_fitness << endl;
	}
	
      }
    }
    
    mean_fitness=total_fitness/(double)(_NoSequenceNEWPOPN)/2.0;
    
    for(i=1;i<NoGroups+1;i++){
      max_fitness=0.0;
      if(DEBUG==1){
	cout << "Group " << i << " -- max_init " << max_fitness << endl;
      }
      for(j=_POPNGroup[i-1]/2;j<_POPNGroup[i]/2;j++){
	if(Parental_Fitnesses[j]>max_fitness){
	  max_fitness=Parental_Fitnesses[j];
	}
	if(DEBUG==1){
	  cout << "\tind= " << j << "-- current F " << Parental_Fitnesses[j] << " updated max " << max_fitness << endl;
	}
      }
      Max_fitness_per_group[i]=max_fitness;
      if(DEBUG==1){
	cout << "\t recorded max " << Max_fitness_per_group[i] << endl;
      }
    }
  }
  


  for (gruppo=1;gruppo<NoGroups+1;gruppo++){

    if(DEBUG==1){
      for(individual=_POPNGroup[gruppo-1];individual<_POPNGroup[gruppo];individual++){
	cout << "Chromo " << individual << "  -- Posn_init " << _INDEX[individual];
	if(individual>0){
	  cout << " -- nb mut " << _INDEX[individual]-_INDEX[individual-1];
	} 
	cout << endl;
      }
    }
    
    uint32_t Parent1=0;
    uint32_t Parent2=0;
   
    for(j=0;j<migration_cum.size();j++){
      current_mig_rate[j]=migration_cum[gruppo-1][j];
    }
    //Sample the parents.
    for(individual=_NEWPOPNGroup[gruppo-1]/2;individual<_NEWPOPNGroup[gruppo]/2;individual++){
      //Defining newgroup, the group in which parents will be
      //sampled. If extra generations, no scaling.

      if(DEBUG==1){
	cout << "Group " << gruppo << " -- Ind " << individual << "/" << _NEWPOPNGroup[gruppo]/2 << endl;    
      }
      if (NoGroups==1){
	newGroup=gruppo;
      }
      else{
	newGroup= SampleFromDiscrete_new_float(current_mig_rate)+1;
	if(DEBUG==1){
	  cout << "Migration" << "NewGroup " << newGroup <<"/" << NoGroups << endl;
	}	
      }
     if(DEBUG==1){
      cout << "gruppo " << gruppo << " -- newGroup " << newGroup << endl;
     }      
      
      ///////////////////
      ///////////////////	
      //Sampling Parent 1
      ///////////////////
      ///////////////////
      
      //Parent1 is sampled uniformly:
 
      if(DEBUG==1){     
	cout << endl << endl;
      }
  

      Parent1=SampleFromRange(_POPNGroup[newGroup-1]/2,_POPNGroup[newGroup]/2);
      
      //If selection, the candidate can be rejected;
      
      if(ENABLE_SELECTION==1){
	int accepted=0;
	double current_Fitness=Parental_Fitnesses[Parent1-_POPNGroup[newGroup-1]/2];
	double Fitness_ratio=current_Fitness/Max_fitness_per_group[gruppo];
	double rand_test=myrand();
	
	if(rand_test<Fitness_ratio){
	  accepted=1;
	}
	while(accepted==0){
	  Parent1=SampleFromRange(_POPNGroup[newGroup-1]/2,_POPNGroup[newGroup]/2);
	  current_Fitness=Parental_Fitnesses[Parent1-_POPNGroup[newGroup-1]/2];
	  Fitness_ratio=current_Fitness/Max_fitness_per_group[gruppo];
	  rand_test=myrand();
	  if(rand_test<Fitness_ratio){
	    accepted=1;
	  } 
	}
      }


      //Defining the order of gametes.
      if(myrand()<0.5){
	Which_Chromo=0;
      }
      else{
	Which_Chromo=1;
      }
      Pos_gamete_1=2*Parent1+Which_Chromo;
      Pos_gamete_2=2*Parent1+(1-Which_Chromo);
      if(DEBUG==1){
	cout << "Loop " << loop << "  -- Group " << gruppo << "  -- Ind " << individual << "/" 
	     << _NEWPOPNGroup[gruppo]/2 << " -- NewGroup " << newGroup 
	     << " -- in [" << _POPNGroup[newGroup-1]/2 << " - " << _POPNGroup[newGroup]/2 << "] -- Parent1 " << Parent1 << endl
	     << " Pos_gamete_1 " <<  Pos_gamete_1 << " --  Pos_gamete_2 " <<  Pos_gamete_2 << endl;
      }
      
      if(DEBUG==1){
	cout << "Parent1= " <<  Pos_gamete_1 << " -- Pos_init " <<  _INDEX[Pos_gamete_1]<< endl;
      }
    
      ///////////////////
      ///////////////////	
      //Sampling Parent 2
      ///////////////////
      ///////////////////
      
      //Sampling whether there is self reproduction.
      
      double test_sample=0.0;
      
      if(PROP_SELFING>0.0){
	test_sample=myrand();
	if(test_sample<PROP_SELFING){
	  ENABLE_SELFING=1;
	}
	else{
	  ENABLE_SELFING=0;
	}
	
      }
      else{//PROP_SELFING=0.0
	ENABLE_SELFING=0;
      }
      if(ENABLE_SELFING==1){
	Parent2=Parent1;
      }
      else{
	Parent2=SampleFromRange(_POPNGroup[newGroup-1]/2,_POPNGroup[newGroup]/2);
	//Loop until another parent is sampled.
	while(Parent2==Parent1){
	  Parent2=SampleFromRange(_POPNGroup[newGroup-1]/2,_POPNGroup[newGroup]/2);
	}
      }

      if(ENABLE_SELECTION==1){

	int accepted=0;
	double current_Fitness=Parental_Fitnesses[Parent2-_POPNGroup[newGroup-1]/2];
	double Fitness_ratio=current_Fitness/Max_fitness_per_group[newGroup];
	double rand_test=myrand();

	if(DEBUG==1){
	  cout << "Parent2= " << Parent2 << " ENABLE_SELFING " << ENABLE_SELFING << endl;
	  cout << " -- accepted " << accepted
	       << " -- current_Fitness " << current_Fitness << " -- Fitness_ratio " << Fitness_ratio << endl
	       << "CHECKS : "<< endl 
	       <<"\tParent2-_POPNGroup[newGroup-1]/2 " << Parent2-_POPNGroup[newGroup-1]/2 << " -- Fitness " 
	       << Parental_Fitnesses[Parent2-_POPNGroup[newGroup-1]/2] << " ---Test " << current_Fitness << endl;
	}
	
	
	if(rand_test<Fitness_ratio){
	  accepted=1;
	}
	while(accepted==0){
	  if(DEBUG==1){
	    cout << "Parent2 NOT ACCEPTED YET " << endl;
	  }
	  if(ENABLE_SELFING==1){
	    accepted=1;
	  }
	  else{
	    Parent2=SampleFromRange(_POPNGroup[newGroup-1]/2,_POPNGroup[newGroup]/2);
	    //Loop until another parent is sampled.
	    while(Parent2==Parent1){
	      Parent2=SampleFromRange(_POPNGroup[newGroup-1]/2,_POPNGroup[newGroup]/2);
	    }	  
	  }

	  current_Fitness=Parental_Fitnesses[Parent2-_POPNGroup[newGroup-1]/2];
	  Fitness_ratio=current_Fitness/Max_fitness_per_group[newGroup];
	  rand_test=myrand();
	  if(DEBUG==1){
	    cout << "\tNew Candidate -- Parent2 " << Parent2 << " -- current_Fitness " << current_Fitness << " -- Fitness_ratio " << Fitness_ratio << endl
		 << "CHECKS : "<< endl 
		 <<"\tParent2-_POPNGroup[newGroup-1]/2 " << Parent2-_POPNGroup[newGroup-1]/2 << " -- Fitness " 
		 << Parental_Fitnesses[Parent2-_POPNGroup[newGroup-1]/2] << " ---Test " << current_Fitness << endl;
	    
	  }
	  if(rand_test<Fitness_ratio){
	    accepted=1;
	  } 
	}
      }
      if(DEBUG==1){
	cout << "Loop " << loop << "  -- Group " << gruppo << "  -- Ind " << individual << "/" 
	     << _NEWPOPNGroup[gruppo]/2 << " -- NewGroup " << newGroup 
	     << " -- in [" << _POPNGroup[newGroup-1]/2 << " - " << _POPNGroup[newGroup]/2 << "] -- Parent2 " << Parent2 << endl;
      }
      
      if(myrand()<0.5){
	Which_Chromo=0;
      }
      else{
	Which_Chromo=1;
      }
      Pos_gamete_3=2*Parent2+Which_Chromo;
      Pos_gamete_4=2*Parent2+(1-Which_Chromo);
   
      //Getting parental gametes recombined.
      recom.GetRecombinations(BreakPointVector);
 
      if(DEBUG==1){
	cout << "BreakPoint Vector Parent 1, size " << BreakPointVector.size() << endl;
	for(uint32_t ulu=0; ulu<BreakPointVector.size();ulu++){
	  cout << BreakPointVector[ulu]<< " ";
	}
	cout << endl;    
      }

      
      
      
      //*************************************
      // CASE 1 UN-RECOMBINANT CHROMOSOMEs **
      //*************************************
      if(DEBUG==1){
	cout << "\t Creating the new sequence #1 for individual " << individual << " -- pos= " << 2*individual << endl;
      }      
      if( BreakPointVector.size() == 0 ){
	if(DEBUG==1){
	  cout << "PARENT 1 UNRECOMINANT" << endl;	
	}
	nb_UN_recombinant+=1;
	
	Chromo1=Pos_gamete_1;
	
	if(DEBUG==1){
	  cout << "\t!!!! UNRECOMBINANT CHROMOSOME Copy entire Chromo1" << endl;
	}
	
	k=0;
	while(_POPN[ _INDEX[Chromo1]+k] !=0){
	  _NEWPOPN[ _INDEXNEW[2*individual]+ k ]=_POPN[ _INDEX[Chromo1]+k ];
	  if(DEBUG==1){
	    cout << "k " << k << "  -- Test " << _NEWPOPN[ _INDEXNEW[2*individual]+ k ] 
		 << " -- Pos in new " <<  _INDEXNEW[2*individual]+ k << "  -- Pos in old " <<  _INDEX[Chromo1]+k
		 << " --last in old " << _INDEX[Chromo1+1] << endl;
	  }
	  k++;
	}
	
	if(DEBUG==1){
	  cout << "last Copied element "<< _NEWPOPN[ _INDEXNEW[2*individual]+ k ]<< endl;
	  cout << "INDEX "<< _INDEXNEW[2*individual]<< endl;

	  cout << "\t!!!! Chromo1 Copied, nb mutation: " << k << endl;
	}
	
      	
	APPLY_MUTATION(_NEWPOPN,
		       _INDEXNEW,
		       Mut_x_Chromo,
		       Sel_prop,
		       SelectionCoef_pos,
		       SelectionCoef_SD_pos,
		       SelectionCoef_neg,
		       SelectionCoef_SD_neg,
		       prop_pos_sel_coef,
		       SelectionDom_pos,
		       SelectionDom_SD_pos,
		       SelectionDom_neg,
		       SelectionDom_SD_neg,
		       prop_pos_sel_dom,
		       k,
		       2*individual,
		       _NoSequencePOPN,
		       _NoSequenceNEWPOPN,
		       PosnOfSel,
		       SelGeneration,
		       SelCoef,
		       SelDom,
		       GroupSel,
		       numsites,
		       loop,
		       List_swapped_sites,
		       BackMutFlag,
		       fBackMut,
		       DbleHitFlag,
		       fDbleHit,
		       Current_allele_counts,
		       ENABLE_SELECTION,
		       prop_sel_local,
		       gruppo);

	
      }
      
      //**********************************
      // CASE 2 RECOMBINANT CHROMOSOMEs **
      //**********************************
    
      else{
	if(DEBUG==1){
	  cout << "PARENT 1 RECOMINANT" << endl;	
	}
	
	nb_recombinant+=1;  
	// **************** TRANSMIT THE TWO CHROMOSOMEs
	

	if(DEBUG==1){
	  cout << "\t!!!!!!!!!!!RECOMBINANT CHROMOSOME !!!!!!!!" << endl;
	}
	
	unsigned int nb_interval= BreakPointVector.size()-1;
	unsigned int interval=0;
	uint32_t lower_bound=0;
	uint32_t upper_bound=0;
	uint32_t position=0;
	uint32_t TempPosition=0;
	
	
	Chromo1=Pos_gamete_1;
	Chromo2=Pos_gamete_2;


	for(interval=0;interval<nb_interval;interval++){
	  lower_bound= BreakPointVector[interval];
	  upper_bound= BreakPointVector[interval+1];
	  if(DEBUG==1){
	    cout << "\tInterval " << interval << "/" << nb_interval << " [" << lower_bound << " - " << upper_bound << "[" << endl;
	    
	  }
	  
	  
	  if(interval%2==0){
	    if(DEBUG==1){
	      //cout <<"\tFirst chromosome Parent 1, pos=" << Pos_gamete_1 <<endl;
	    }
	    
	    // ***************** COPY FIRST CHROMO ********************
	    k=0;
	    while(_POPN[ _INDEX[Chromo1]+k ]!=0){
	      TempPosition=_POPN[ _INDEX[Chromo1]+k];
	      if( TempPosition>lower_bound && TempPosition<=upper_bound ){
		_NEWPOPN[ _INDEXNEW[2*individual] + position ]=TempPosition;
		position++;
	      }
	      k++;
	    }
	  }
	  else{
	    // ***************** COPY SECOND CHROMO ********************
	    k=0;
	    while(_POPN[ _INDEX[Chromo2]+k ]!=0){
	      TempPosition=_POPN[ _INDEX[Chromo2]+k];
	      if( TempPosition>lower_bound && TempPosition<=upper_bound ){
		_NEWPOPN[ _INDEXNEW[2*individual] + position ]=TempPosition;
		position++;
	      }
	      k++;
	    }
	  }	      
	}
	_NEWPOPN[ _INDEXNEW[2*individual]+ position ]=0;
	k=position;
	
	


	APPLY_MUTATION(_NEWPOPN,
		       _INDEXNEW,
		       Mut_x_Chromo,
		       Sel_prop,
		       SelectionCoef_pos,
		       SelectionCoef_SD_pos,
		       SelectionCoef_neg,
		       SelectionCoef_SD_neg,
		       prop_pos_sel_coef,
		       SelectionDom_pos,
		       SelectionDom_SD_pos,
		       SelectionDom_neg,
		       SelectionDom_SD_neg,
		       prop_pos_sel_dom,
		       position,
		       2*individual,
		       _NoSequencePOPN,
		       _NoSequenceNEWPOPN,
		       PosnOfSel,
		       SelGeneration,
		       SelCoef,
		       SelDom,
		       GroupSel,
		       numsites,
		       loop,
		       List_swapped_sites,
		       BackMutFlag,
		       fBackMut,
		       DbleHitFlag,
		       fDbleHit,
		       Current_allele_counts,
		       ENABLE_SELECTION,
		       prop_sel_local,
		       gruppo);


      }
      
      // *** END OF recombinant chromosome transmission	
      
      
      ///////////////////////
      //   End of Parent1  //
      ///////////////////////

      if(DEBUG==1){
	cout << "END PARENT 1" << endl;
	cout << "BEGIN PARENT 2" << endl;
      }

      recom.GetRecombinations(BreakPointVector);
      
      if(DEBUG==1){ 
	cout << "BreakPoint Vector Parent 2, size " << BreakPointVector.size() << endl;
	for(uint32_t ulu=0; ulu<BreakPointVector.size();ulu++){
	  cout << BreakPointVector[ulu]<< " ";
	}
	cout << endl;    
      }      
      
      
      
      //*************************************
      // CASE 1 UN-RECOMBINANT CHROMOSOMEs **
      //*************************************
      
      if( BreakPointVector.size() == 0 ){

	if(DEBUG==1){ 
	  cout << "PARENT 2 UNRECOMINANT" << endl;	
	}
	nb_UN_recombinant+=1;
	
	Chromo1=Pos_gamete_3;
	
	k=0;
	while(_POPN[ _INDEX[Chromo1]+k] !=0){
	  _NEWPOPN[ _INDEXNEW[2*individual+1]+ k ]=_POPN[ _INDEX[Chromo1]+k ]; 
	  k++;
	}
	
	  


	APPLY_MUTATION(_NEWPOPN,
		       _INDEXNEW,
		       Mut_x_Chromo,
		       Sel_prop,
		       SelectionCoef_pos,
		       SelectionCoef_SD_pos,
		       SelectionCoef_neg,
		       SelectionCoef_SD_neg,
		       prop_pos_sel_coef,
		       SelectionDom_pos,
		       SelectionDom_SD_pos,
		       SelectionDom_neg,
		       SelectionDom_SD_neg,
		       prop_pos_sel_dom,
		       k,
		       2*individual+1,
		       _NoSequencePOPN,
		       _NoSequenceNEWPOPN,
		       PosnOfSel,
		       SelGeneration,
		       SelCoef,
		       SelDom,
		       GroupSel,
		       numsites,
		       loop,
		       List_swapped_sites,
		       BackMutFlag,
		       fBackMut,
		       DbleHitFlag,
		       fDbleHit,
		       Current_allele_counts,
		       ENABLE_SELECTION,
		       prop_sel_local,
		       gruppo);

      
  	
      }
      
      //**********************************
      // CASE 2 RECOMBINANT CHROMOSOMEs **
      //**********************************
      else{ 
	
	if(DEBUG==1){
	  cout << "PARENT 2 RECOMINANT" << endl;	
	}

	// **************** TRANSMIT THE TWO CHROMOSOMEs
	nb_recombinant+=1;
	

	unsigned int nb_interval= BreakPointVector.size()-1;
	unsigned int interval=0;
	uint32_t lower_bound=0;
	uint32_t upper_bound=0;
	uint32_t position=0;
	uint32_t TempPosition=0;
	
	
	Chromo1=Pos_gamete_3;
	Chromo2=Pos_gamete_4;
	
	for(interval=0;interval<nb_interval;interval++){
	  lower_bound= BreakPointVector[interval];
	  upper_bound= BreakPointVector[interval+1];
	  
	  if(interval%2==0){
	  
	    // ***************** COPY FIRST CHROMO ********************
	    k=0;
	    while(_POPN[ _INDEX[Chromo1]+k ]!=0){
	      TempPosition=_POPN[ _INDEX[Chromo1]+k];
	      if( TempPosition>lower_bound && TempPosition<=upper_bound ){
		_NEWPOPN[ _INDEXNEW[2*individual+1] + position ]=TempPosition;
		position++;
	      }
	      k++;
	    }
	  }
	  else{
	    // ***************** COPY SECOND CHROMO ********************
	    k=0;
	    while(_POPN[ _INDEX[Chromo2]+k ]!=0){
	      TempPosition=_POPN[ _INDEX[Chromo2]+k];
	      if( TempPosition>lower_bound && TempPosition<=upper_bound ){
		_NEWPOPN[ _INDEXNEW[2*individual+1] + position ]=TempPosition;
		position++;
	      }
	      k++;
	    }
	  }	      
	}
	_NEWPOPN[ _INDEXNEW[2*individual+1]+ position ]=0;
	k=position;
	

	APPLY_MUTATION(_NEWPOPN,
		       _INDEXNEW,
		       Mut_x_Chromo,
		       Sel_prop,
		       SelectionCoef_pos,
		       SelectionCoef_SD_pos,
		       SelectionCoef_neg,
		       SelectionCoef_SD_neg,
		       prop_pos_sel_coef,
		       SelectionDom_pos,
		       SelectionDom_SD_pos,
		       SelectionDom_neg,
		       SelectionDom_SD_neg,
		       prop_pos_sel_dom,
		       position,
		       2*individual+1,
		       _NoSequencePOPN,
		       _NoSequenceNEWPOPN,
		       PosnOfSel,
		       SelGeneration,
		       SelCoef,
		       SelDom,
		       GroupSel,
		       numsites,
		       loop,
		       List_swapped_sites,
		       BackMutFlag,
		       fBackMut,
		       DbleHitFlag,
		       fDbleHit,
		       Current_allele_counts,
		       ENABLE_SELECTION,
		       prop_sel_local,
		       gruppo); 


	
	
      }
      
      // *** END OF recombinant chromosome transmission	
      
      
      
      ///////////////////////
      //   End of Parent2  //
      ///////////////////////
 
    }
    
    
  }

  uint32_t nb_mut_last_chromo=0;
  while(_NEWPOPN[ _INDEXNEW[2*(individual-1)+1]+nb_mut_last_chromo ]!=0){
    nb_mut_last_chromo++;
  }


  *_LastOccupiedElement=_INDEXNEW[2*(individual-1)+1]+ nb_mut_last_chromo;//of course occupied by a zero
  
  if(DEBUG==1){
    cout << "4. Defining last position -- in chromosome " << nb_mut_last_chromo << " -- in vector " << *_LastOccupiedElement << " -- test " << _NEWPOPN[*_LastOccupiedElement] << endl;
  }
  
  
  vect_monitor[3*(loop)]=mean_fitness;
  vect_monitor[3*(loop)+1]=(nb_recombinant); 
  vect_monitor[3*(loop)+2]=(nb_UN_recombinant); 
  if(Parental_Fitnesses.size()>0){
    Parental_Fitnesses.clear();
  }
  if(Max_fitness_per_group.size()>0){
    Max_fitness_per_group.clear();
  }


  
}
