# Supplementary material for: Fregene: Simulation of realistic sequence-level data in populations and ascertained samples
Source: BMC Bioinformatics. 2008 Sep 8;9:364. doi: 10.1186/1471-2105-9-364 (PMC2542380; doi:10.1186/1471-2105-9-364)
Supplement: Additional file 1 — FREGENE and SAMPLE codes. this file contains FREGENE and SAMPLE source codes, together with the extensive documentation, and example files to run FREGENE. [file 1471-2105-9-364-S1.tgz › Fregene/Fregene_source/nrutil.h]

/*
 *  This file is part of FREGENE program.
 *  Copyright (c) Clive J Hoggart   <c.hoggart@imperial.ac.uk>
 *                Taane G Clark     <tgc@well.ox.ac.uk>
 *                Marc Chadeau      <m.chadeau@imperial.ac.uk>
 *
 *  FREGENE is free software; you can redistribute it and/or modify it
 *  under the terms of the GNU General Public License, version 2, as
 *  published by the Free Software Foundation.
 *
 *  FREGENE is distributed in the hope that it will be useful, but
 *  WITHOUT ANY WARRANTY; without even the implied warranty of
 *  MERCHANTABILITY or FITNESS FOR A PARTICULAR PURPOSE.  See the GNU
 *  General Public License for more details.
 *
 *  You should have received a copy of the GNU General Public License
 *  along with this program; if not, write to the Free Software
 *  Foundation, Inc., 59 Temple Place, Suite 330, Boston, MA  02111-1307  USA
 *
 */ 


//******************************************************************
//*
//*        WORKFILE: stdafx.h
//*
//******************************************************************
//*      
//******************************************************************
#ifndef _NR_UTILS_H_
#define _NR_UTILS_H_

void Clear_POPN_vector(uint32_t *POPN_Vector,
		       uint32_t *INDEX_Vector,
		       uint32_t POPN_Size);

void WriteCounts(uint32_t *POPN_NEW,
		 uint32_t *INDEX_NEW,
		 uint32_t row,
		 uint32_t ChromoLength,
		 char* filename);

double homozygosity(FILE *fname,
		    uint32_t *POPN,
		    uint32_t *INDEX,
		    uint32_t *POPNGroup,
		    uint32_t NoGroups,
		    uint32_t *POPN_NEW,
		    uint32_t *INDEX_NEW,
		    uint32_t row,
		    uint32_t ChromoLength,
		    bool flag,
		    uint32_t *NoColPOPN,
		    char* filename,
		    uint32_t *PosnOfSel, 
		    uint32_t *SelGeneration,
		    double *SelCoef,
		    double *SelDom,
		    uint32_t *GroupSel, 
		    unsigned int *numsites,
		    uint32_t loop,
		    unsigned int *List_swapped_sites,
		    unsigned int *fix_num,
		    unsigned int *fix_all,
		    unsigned int *nbdel,
		    bool FixedSelectedFlag,
		    FILE *fFixedSelected,
		    bool DeletedSelectedFlag,
		    FILE *fDeletedSelected,
		    bool SelectedFlag,
		    FILE *fSelected,
		    unsigned int *nb_swapped,
		    bool KeptSelectedFlag,
		    FILE *fKeptSelected,
		    bool SwitchedOffSelectedFlag,
		    FILE *fSwitchedOffSelected,
		    bool TestAF,
		    FILE *fAF,
		    bool TestHomozFlag,
		    FILE *fHomozyg,
		    bool final_generation,
		    uint32_t *_LastOccupiedElement);     

void scaling_parameters(double scaling_factor,
			double Recombination_Rate_target,
			double GC_Rate_target,
			double MutationRate_target,
			uint32_t nb_gener_target,
			double SelectionCoef_pos_target,
			double SelectionCoef_SD_pos_target,
			double SelectionCoef_neg_target,
			double SelectionCoef_SD_neg_target,
			uint32_t DeletionInterval_target,
			uint32_t NoGroups,
			vector< vector<float> > &migration_target,
			double Pbty_switch_off_target,
			double &Recombination_Rate,
			double &GC_Rate,
			double &MutationRate,
			uint32_t &nb_gener,
			double &SelectionCoef_pos,
			double &SelectionCoef_SD_pos,
			double &SelectionCoef_neg,
			double &SelectionCoef_SD_neg,
			uint32_t &DeletionInterval,
			vector< vector<float> > &migration,
			vector< vector<float> > &migration_cum,
			double &Pbty_switch_off);

void update_parameters(double ratio,
		       double &Recombination_Rate,
		       double &GC_Rate,
		       double &MutationRate,
		       double &SelectionCoef_pos,
		       double &SelectionCoef_SD_pos,
		       double &SelectionCoef_neg,
		       double &SelectionCoef_SD_neg,
		       unsigned int *numsites,
		       double *SelCoef,
		       vector< vector<float> > &migration,
		       vector< vector<float> > &migration_cum,
		       double &Pbty_switch_off);

int GetFPath(char *fname, char *pathname);

int GetFTitle(char *fname, char *titlename);

void nrerror(const char error_text[]);

uint32_t *uvector(uint32_t nl, uint32_t nh);


#define DSQR(a) ((dsqrarg=(a)) == 0.0 ? 0.0 : dsqrarg*dsqrarg)

#define DMAX(a,b) (dmaxarg1=(a),dmaxarg2=(b),(dmaxarg1) > (dmaxarg2) ?\
        (dmaxarg1) : (dmaxarg2))

#define DMIN(a,b) (dminarg1=(a),dminarg2=(b),(dminarg1) < (dminarg2) ?\
        (dminarg1) : (dminarg2))

#define FMAX(a,b) (maxarg1=(a),maxarg2=(b),(maxarg1) > (maxarg2) ?\
        (maxarg1) : (maxarg2))

#define FMIN(a,b) (minarg1=(a),minarg2=(b),(minarg1) < (minarg2) ?\
        (minarg1) : (minarg2))

#define LMAX(a,b) (lmaxarg1=(a),lmaxarg2=(b),(lmaxarg1) > (lmaxarg2) ?\
        (lmaxarg1) : (lmaxarg2))

#define LMIN(a,b) (lminarg1=(a),lminarg2=(b),(lminarg1) < (lminarg2) ?\
        (lminarg1) : (lminarg2))

#define IMAX(a,b) (imaxarg1=(a),imaxarg2=(b),(imaxarg1) > (imaxarg2) ?\
        (imaxarg1) : (imaxarg2))

#define IMIN(a,b) (iminarg1=(a),iminarg2=(b),(iminarg1) < (iminarg2) ?\
        (iminarg1) : (iminarg2))

#define SIGN(a,b) ((b) >= 0.0 ? fabs(a) : -fabs(a))


#if defined(__STDC__) || defined(ANSI) || defined(NRANSI) /* ANSI */

void nrerror(char error_text[]);

#else /* ANSI */
/* traditional - K&R */

void nrerror();


#endif /* ANSI */


#endif /* _NR_UTILS_H_ */
