# Supplementary material for: Fregene: Simulation of realistic sequence-level data in populations and ascertained samples
Source: BMC Bioinformatics. 2008 Sep 8;9:364. doi: 10.1186/1471-2105-9-364 (PMC2542380; doi:10.1186/1471-2105-9-364)
Supplement: Additional file 1 — FREGENE and SAMPLE codes. this file contains FREGENE and SAMPLE source codes, together with the extensive documentation, and example files to run FREGENE. [file 1471-2105-9-364-S1.tgz › Fregene/Fregene_source/biology.h]

/*
 *  This file is part of FREGENE program.
 *  Copyright (c) Clive J Hoggart   <c.hoggart@imperial.ac.uk>
 *                Taane G Clark     <tgc@well.ox.ac.uk>
 *                Marc Chadeau      <m.chadeau@imperial.ac.uk>
 *
 *  FREGENE is free software; you can redistribute it and/or modify it
 *  under the terms of the GNU General Public License, version 2, as
 *  published by the Free Software Foundation.
 *
 *  FREGENE is distributed in the hope that it will be useful, but
 *  WITHOUT ANY WARRANTY; without even the implied warranty of
 *  MERCHANTABILITY or FITNESS FOR A PARTICULAR PURPOSE.  See the GNU
 *  General Public License for more details.
 *
 *  You should have received a copy of the GNU General Public License
 *  along with this program; if not, write to the Free Software
 *  Foundation, Inc., 59 Temple Place, Suite 330, Boston, MA  02111-1307  USA
 *
 */ 


#ifndef   	BIOLOGY_H_
# define   	BIOLOGY_H_
#include <stdlib.h>
#include <stdio.h>
#include <time.h>
#include <math.h>
#include <iostream>
#include "recombinations.h"
#include "rand.h"
#include <vector>
#include <algorithm>

using namespace std;


double SELECT_MUT(const double Mean_pos,
		  const double SD_pos,
		  const double Mean_neg,
		  const double SD_neg,
		  const double prop_positive_coefficient);

int TYPE_MUT(const double Sel_prop);

void APPLY_MUTATION(uint32_t *_POPN,
		    uint32_t *_INDEX,
		    const double Mut_x_Chromo,
		    const double Sel_prop,
		    const double SelectionCoef_pos,
		    const double SelectionCoef_SD_pos,
		    const double SelectionCoef_neg,
		    const double SelectionCoef_SD_neg,
		    const double prop_pos_sel_coef,
		    const double SelectionDom_pos,
		    const double SelectionDom_SD_pos,
		    const double SelectionDom_neg,
		    const double SelectionDom_SD_neg,
		    const double prop_pos_sel_dom,
		    uint32_t k, 
		    const uint32_t Chromo,
		    const uint32_t _NoSequencePOPN,
		    const uint32_t _NoSequenceNEWPOPN,
		    uint32_t *PosnOfSel, 
		    uint32_t *SelGeneration,
		    double *SelCoef,
		    double *SelDom,
		    uint32_t *GroupSel, 
		    unsigned int *numsites,
		    uint32_t loop,
		    unsigned int *List_swapped_sites,
		    bool BackMutFlag,
		    FILE *fBackMut,
		    bool DbleHitFlag,
		    FILE *fDbleHit,
		    vector<uint32_t> &Current_allele_counts,
		    const int ENABLE_SELECTION,
		    const double prop_sel_local,
		    uint32_t current_group);


double CALC_FITNESS(const uint32_t *_POPN,
		    const uint32_t *_INDEX,
		    uint32_t k1,
		    uint32_t k2,
		    uint32_t *PosnOfSel,
		    double *SelCoef,
		    double *SelDom,
		    uint32_t *GroupSel,
		    unsigned int *numsites,
		    uint32_t Chromo1,
		    uint32_t Chromo2,
		    unsigned int *List_swapped_sites,
		    uint32_t current_group);


void ApplyTransmission(Recombinations &recom,
		       const uint32_t *_POPN,
		       const uint32_t *_INDEX,
		       uint32_t *_POPNGroup,
		       uint32_t *_NEWPOPN,
		       uint32_t *_INDEXNEW,
		       uint32_t _NoSequencePOPN,
		       uint32_t _NoSequenceNEWPOPN,
		       uint32_t *_NEWPOPNGroup,
		       uint32_t *_LastOccupiedElement,
		       uint32_t *PosnOfSel,
		       uint32_t *SelGeneration,
		       double *SelCoef,
		       double *SelDom,
		       uint32_t *GroupSel,
		       unsigned int *numsites,
		       uint32_t loop,
		       unsigned int *List_swapped_sites,
		       const int ENABLE_SELECTION,
		       double *vect_monitor,
		       const double PROP_SELFING,
		       bool BackMutFlag,
		       FILE *fBackMut,
		       bool DbleHitFlag,
		       FILE *fDbleHit,
		       vector<uint32_t> &Current_allele_counts,
		       double Pbty_switch_off);
#endif 	    /* !BIOLOGY_H_ */
