# Supplementary material for: Fregene: Simulation of realistic sequence-level data in populations and ascertained samples
Source: BMC Bioinformatics. 2008 Sep 8;9:364. doi: 10.1186/1471-2105-9-364 (PMC2542380; doi:10.1186/1471-2105-9-364)
Supplement: Additional file 1 — FREGENE and SAMPLE codes. this file contains FREGENE and SAMPLE source codes, together with the extensive documentation, and example files to run FREGENE. [file 1471-2105-9-364-S1.tgz › Fregene/Fregene_source/makefile]

# makefile for creating vector and matrix library
 CC 			= gcc
CXX 			= g++

LIBDIR			= ../Common/

IFLAGS			= -I$(LIBDIR)
LFLAGS			= -L$(LIBDIR)
LIBS			= -lgsl -lgslcblas
CXXFLAGS		= 
CPPFLAGS		= -W -Wall --pedantic -O3  $(IFLAGS)
#CPPFLAGS		= -W -Wall -pg -O0 -march=i686 $(IFLAGS)
#CPPFLAGS		= -W -Wall -O4 -g $(IFLAGS)

# Use the compile option -pg to time C++ code.

all:			fregene .depend 

clean:		
		rm -f *.o
		rm -f .depend
		rm -f fregene
		rm -f *~
		rm -f ../Common/*.o
		rm -f ../Common/*~
		rm -f ../.depend

dep .depend:
	$(CXX) $(CPPFLAGS) -MM *.cc >>.depend

infiles1		= fregene.o biology.o nrutil.o recombinations.o $(LIBDIR)xml_file_read.o $(LIBDIR)xml_file_write.o  $(LIBDIR)rand.o $(LIBDIR)StringSplitter.o $(LIBDIR)StringConvertor.o

fregene:	$(infiles1)
			$(CXX) $(CPPFLAGS) $(LFLAGS) -o fregene $(infiles1) $(LIBS)
